# Supplementary material for: Do high soil temperatures on Namibian fairy circle discs explain the absence of vegetation?
Source: PLoS One. 2019 May 20;14(5):e0217153. doi: 10.1371/journal.pone.0217153 (PMC6527202; doi:10.1371/journal.pone.0217153)
Supplement: S1 Dataset — (XLSX) [file pone.0217153.s001.xlsx]

## Sheet: germination trial times 
date initialised: 29/09/2011					date initialised: 18/10/2011							date initialised: 25/11/2011					date initialised: 6/12
15/pot					30/pot							25/pot					1/pot	transplanted 5/12
date	begin	end			date	begin	end					date	begin	end			date	begin	end
fri 30/09	09:30:00	16:30:00		7	wed 19/10	09:20:00	13:15:00	exposure to set temperatures				sat 26/11	13:30:00	17:30:00			tue 6/12	12:30:00	-
sat 01/10	10:00:00	16:30:00		6.5	thur 20/10	09:25:00	13:25:00	exposure to set temperatures				sun 27/11	13:15:00	17:15:00			wed 7/12	09:45:00	13:50:00
sun 02/10	11:00:00	16:50:00		6	fri 21/10	10:30:00	14:20:00	start of optimal temperatures				mon 28/11	12:00:00	16:00:00	germination		thur 8/12	11:05:00
mon 03/10	09:10:00	16:15:00	germination	7	sat 22/10	10:30:00	14:30:00	germination				tue 29/11	12:00:00	16:15:00
tue 04/10	09:45:00	12:15:00		3	sun 23/10	11:40:00	14:45:00					wed 30/11	10:05:00	15:50:00
wed 05/10	09:30:00	12:00:00		2.5	mon 24/10	09:00:00	12:55:00					thur 1/12	09:25:00	15:30:00
thur 06/10	09:10:00	13:20:00		4	tue 25/10	09:00:00	13:00:00					fri 2/12	09:10:00	15:10:00
fri 07/10	09:00:00	13:10:00		4	wed 26/10	08:30:00	12:00:00	placed outside				sat 3/12	11:45:00	17:35:00
sat 08/10	10:10:00	14:10:00		4	thur 27/10	09:20:00	13:05:00					sun 4/12	10:45:00	16:30:00
sun 09/10	08:45:00	12:10:00		4	fri 28/10	08:55:00	13:00:00					mon 5/12
mon 10/10	09:15:00	14:00:00		5	sat 29/10
tue 11/10	08:30:00	13:35:00		5	sun 30/10
wed 12/10	09:45:00	13:55:00		4	mon 31/10	09:00:00	13:00:00
thur 13/10	09:10:00	13:10:00		4	tue 1/11	09:00:00	13:05:00
fri 14/10	09:15:00	13:20:00		4	wed 2/11	09:10:00	13:20:00
sat 15/10	09:20:00	13:00:00		3.5	thur 3/11	09:15:00	13:15:00
sun 16/10	12:00:00	15:30:00		3.5	fri 4/11

## Sheet: germ. trial long exp. raw data
temperature	date	# obtusa germinated								# ciliata germinated
		stratified				non-stratified				stratified				non-stratified
		1	2	3	4	5	6	7	8	1	2	3	4	5	6	7	8	total	ciliata total	obtusa total
30	2011-10-03	0	0	0	0	0	0	0	1	1	1	0	1	0	2	0	0	6	5	1
	2011-10-04	0	0	0	0	0	0	0	1	2	1	0	1	0	4	0	0	9	8	1
	2011-10-05	1	0	0	0	0	0	1	1	2	1	1	1	0	5	0	0	13	10	3
	2011-10-06	1	0	0	0	0	0	1	1	3	2	1	2	0	5	0	0	16	13	3
	2011-10-07	1	0	0	0	0	0	1	2	4	2	1	2	0	5	1	0	19	15	4
	2011-10-08	1	0	0	0	0	0	1	2	4	2	1	2	0	5	1	0	19	15	4
	2011-10-09	1	0	0	0	0	0	1	2	4	2	1	2	0	5	1	0	19	15	4
	2011-10-10	1	0	0	0	0	0	1	2	5	2	1	2	0	5	1	0	20	16	4
	2011-10-11	1	0	0	0	0	0	1	2	5	2	1	2	0	5	1	0	20	16	4
	2011-10-12	1	0	0	0	0	0	1	2	5	2	1	2	0	5	1	0	20	16	4
	2011-10-13	1	1	0	0	0	0	1	2	5	2	1	2	0	5	1	0	21	16	5
	2011-10-14	1	1	0	0	0	0	1	2	5	2	1	2	0	5	1	0	21	16	5
35	2011-10-03	0	0	0	0	0	2	0	0	0	1	0	1	6	1	0	0	11	9	2
	2011-10-04	0	1	1	0	0	2	0	0	2	1	1	1	6	1	0	0	16	12	4
	2011-10-05	0	1	1	1	0	2	0	0	3	1	1	1	6	1	0	0	18	13	5
	2011-10-06	0	1	1	1	0	2	0	0	3	2	1	1	6	1	0	0	19	14	5
	2011-10-07	0	1	2	1	0	2	0	0	3	2	1	1	6	1	0	0	20	14	6
	2011-10-08	0	1	3	1	0	2	0	0	3	2	1	2	6	1	0	0	22	15	7
	2011-10-09	0	1	3	1	0	2	0	0	3	2	1	2	6	1	0	0	22	15	7
	2011-10-10	0	1	3	1	0	2	0	0	3	2	1	2	6	1	0	0	22	15	7
	2011-10-11	0	1	3	1	0	2	0	0	3	2	1	2	6	2	0	0	23	16	7
	2011-10-12	0	1	3	1	0	2	0	0	3	2	1	2	6	2	0	0	23	16	7
	2011-10-13	0	1	3	1	0	2	0	0	3	2	1	2	6	2	0	0	23	16	7
	2011-10-14	0	1	3	1	0	2	0	0	3	2	1	2	6	2	0	0	23	16	7
40	2011-10-03	0	0	0	0	0	0	0	0	1	0	0	1	1	1	1	0	5	5	0
	2011-10-04	1	0	0	0	0	0	0	0	1	1	0	2	1	1	1	1	9	8	1
	2011-10-05	1	0	0	1	0	0	0	0	1	1	0	6	1	1	1	2	15	13	2
	2011-10-06	1	0	1	1	0	0	0	0	1	2	0	6	2	2	1	2	19	16	3
	2011-10-07	1	0	1	1	0	0	0	0	1	2	0	6	2	5	1	3	23	20	3
	2011-10-08	1	0	2	1	0	1	0	0	1	2	0	6	2	6	1	3	26	21	5
	2011-10-09	1	0	2	1	0	1	0	0	1	2	0	7	2	6	2	3	28	23	5
	2011-10-10	1	0	2	1	0	1	0	0	1	3	0	7	2	6	3	3	30	25	5
	2011-10-11	1	0	2	1	0	1	0	0	1	4	0	7	2	6	3	3	31	26	5
	2011-10-12	1	0	2	1	0	1	0	0	1	4	0	7	2	7	3	3	32	27	5
	2011-10-13	1	0	2	1	0	1	0	0	1	4	0	7	2	7	4	3	33	28	5
	2011-10-14	1	0	2	1	0	1	0	0	1	4	0	7	2	8	4	3	34	29	5
45	2011-10-03	0	0	0	0	0	0	0	0	0	0	0	0	0	0	0	0		0	0
	2011-10-04	0	1	0	0	0	0	0	0	0	0	0	0	0	0	1		2	1	1
	2011-10-05	0	1	0	0	1	0	0	0	0	0	0	0	0	0	1	2	5	3	2
	2011-10-06	0	1	0	0	1	0	0	0	0	0	0	0	0	0	1	3	6	4	2
	2011-10-07	0	1	0	0	1	0	0	0	0	0	0	0	1	0	1	3	7	5	2
	2011-10-08	0	1	0	0	1	0	0	0	0	0	0	0	1	1	2	3	9	7	2
	2011-10-09	0	1	0	0	1	0	0	0	0	0	0	0	1	1	2	3	9	7	2
	2011-10-10	0	1	0	0	1	0	0	0	0	0	0	0	1	1	2	3	9	7	2
	2011-10-11	0	1	0	0	1	0	0	0	0	0	0	0	1	1	2	3	9	7	2
	2011-10-12	0	1	0	0	1	0	0	0	0	0	0	2	1	1	2	3	11	9	2
	2011-10-13	0	1	0	0	1	0	0	0	0	0	1	3	2	1	2	3	14	12	2
	2011-10-14	0	1	0	0	1	0	0	0	0	0	1	3	2	1	2	3	14	12	2
50	2011-10-03	0	0	0	0	0	0	0	0	0	0	0	0	0	0	0	0
	2011-10-04	0	0	0	0	0	0	0	0	0	0	0	0	0	0	0	0
	2011-10-05	0	0	0	0	0	0	0	0	0	0	0	0	0	0	0	0
	2011-10-06	0	0	0	0	0	0	0	0	0	0	0	0	0	0	0	0
	2011-10-07	0	0	0	0	0	0	0	0	0	0	0	0	0	0	0	0
	2011-10-08	0	0	0	0	0	0	0	0	0	0	0	0	0	0	0	0
	2011-10-09	0	0	0	0	0	0	0	0	0	0	0	0	0	0	0	0
	2011-10-10	0	0	0	0	0	0	0	0	0	0	0	0	0	0	0	0
	2011-10-11	0	0	0	0	0	0	0	0	0	0	0	0	0	0	0	0
	2011-10-12	0	0	0	0	0	0	0	0	0	0	0	0	0	0	0	0
	2011-10-13	0	0	0	0	0	0	0	0	0	0	0	0	0	0	0	0
	2011-10-14	0	0	0	0	0	0	0	0	0	0	0	0	0	0	0	0

## Sheet: germ. trial short exp. raw data
temperature	date	# ciliata germinated wet	# ciliata germinated dry	# obtusa germinated wet	# obtusa germinated dry
35	2011-10-22	3	0	0	0
	2011-10-23	4	0	0	0
	2011-10-24	7	0	0	0
	2011-10-25	7	0	0	0
	2011-10-26	9	0	0	0
	2011-10-27	9	0	2	0
	2011-10-28	9	0	2	0
	2011-10-29	9	0	2	0
	2011-10-30	10	0	2	0
	2011-10-31	10	0	2	0
	2011-11-01	10	0	2	0
	2011-11-02	10	0	2	0
	2011-11-03	10	0	2	0
38	2011-10-22	0	0	0	0
	2011-10-23	3	0	0	0
	2011-10-24	3	0	0	0
	2011-10-25	3	0	0	0
	2011-10-26	4	1	0	0
	2011-10-27	4	1	0	0
	2011-10-28	4	1	0	0
	2011-10-29	4	1	0	0
	2011-10-30	4	1	0	0
	2011-10-31	4	1	0	0
	2011-11-01	4	1	0	0
	2011-11-02	4	1	0	0
	2011-11-03	4	1	0	0
41	2011-10-22	2	0	0	0
	2011-10-23	4	0	0	0
	2011-10-24	4	0	0	0
	2011-10-25	4	0	0	0
	2011-10-26	7	0	0	0
	2011-10-27	8	0	0	0
	2011-10-28	8	0	0	0
	2011-10-29	8	0	0	0
	2011-10-30	8	0	0	0
	2011-10-31	8	0	0	0
	2011-11-01	8	0	0	0
	2011-11-02	8	0	0	0
	2011-11-03	8	0	0	0
44	2011-10-22	1	0	0	0
	2011-10-23	2	0	0	0
	2011-10-24	3	0	0	0
	2011-10-25	3	0	0	0
	2011-10-26	3	1	0	0
	2011-10-27	5	1	0	0
	2011-10-28	5	1	0	0
	2011-10-29	5	1	0	0
	2011-10-30	5	1	0	0
	2011-10-31	5	2	0	0
	2011-11-01	6	2	0	0
	2011-11-02	6	2	0	0
	2011-11-03	6	2	0	0
47	2011-10-22	0	0	0	0
	2011-10-23	1	0	0	0
	2011-10-24	1	0	0	0
	2011-10-25	2	0	0	0
	2011-10-26	5	0	0	0
	2011-10-27	6	0	0	0
	2011-10-28	8	0	0	0
	2011-10-29	8	0	0	0
	2011-10-30	8	0	0	0
	2011-10-31	8	1	1	0
	2011-11-01	8	3	1	0
	2011-11-02	8	3	1	0
	2011-11-03	8	3	1	0

## Sheet: ciliata long exp. 25.11 raw
		ciliata 1	ciliata 2	ciliata 3	ciliata 4	ciliata 5	ciliata 6	ciliata 7	ciliata 8	ciliata 9	ciliata 10	ciliata 11	ciliata 12	ciliata 13	ciliata 14	ciliata 15	ciliata 16	total	average	st dev
35	2011-11-28		1	3		1												5	1.66667
	2011-11-29	1	4	5	3	2	6	6	2	6	2	6	3	5	3	1	1	56	3.5
	2011-11-30	3	6	8	9	5	7	8	2	12	3	10	6	5	4	4	1	93	5.8125
	2011-12-01	3	6	8	9	7	9	8	4	12	5	12	7	7	5	7	4	113	7.0625
	2011-12-02	4	6	9	9	11	9	9	4	12	5	13	8	7	6	9	5	126	7.875
	2011-12-03	4	6	9	12	12	9	9	4	12	5	13	10	7	6	9	5	132	8.25
	2011-12-04	4	6	9	12	13	9	9	4	12	5	13	10	8	7	10	5	136	8.5
	2011-12-05	5	6	9	12	13	9	9	5	12	5	13	10	8	7	10	5	138	8.625	2.91833
	2011-12-06																	0
	2011-12-07																	0
	2011-12-08																	0
38	2011-11-28								1		1				1	1	1	5	1
	2011-11-29	1		4			8	4	4	2	4	1	2	2	3	1	1	37	2.84615
	2011-11-30	2	4	10	3	3	10	5	4	6	7	6	3	7	6	6	1	83	5.1875
	2011-12-01	4	4	11	4	5	11	6	6	9	8	7	7	8	6	9	1	106	6.625
	2011-12-02	7	4	12	6	6	10	6	9	9	8	8	8	8	7	10	2	120	7.5
	2011-12-03	8	5	12	7	6	11	6	11	9	9	8	8	8	7	11	3	129	8.0625
	2011-12-04	9	5	11	8	7	11	6	11	10	9	8	8	8	8	11	3	133	8.3125
	2011-12-05	9	5	11	8	8	11	6	11	10	9	8	8	8	8	11	3	134	8.375	2.27669
	2011-12-06																	0
	2011-12-07																	0
	2011-12-08																	0
41	2011-11-28							1					1			1		3	1
	2011-11-29							4	5			1	2	1	2	2	2	19	2.375
	2011-11-30	1		3	2			9	13	4	4	7		5	5	8	4	65	5.41667
	2011-12-01	3		3	6		2	10	13	5	5	8	5	7	9	9	6	91	6.5
	2011-12-02	4		3	6	2	2	10	13	6	6	8	5	8	8	9	6	96	6.4
	2011-12-03	4		3	6	3	2	10	13	7	6	8	5	8	8	9	6	98	6.53333
	2011-12-04	4		3	6	4	2	10	13	7	7	8	5	8	12	10	6	105	7
	2011-12-05	4		3	6	5	2	10	13	7	7	8	5	8	12	10	6	106	7.06667	3.1728
	2011-12-06																	0
	2011-12-07																	0
	2011-12-08																	0
44	2011-11-28						1								1		1	3	1
	2011-11-29			3	1		1	1	1	2			3		1		1	14	1.55556
	2011-11-30	3	3	10	4	4	4	4	5	2	1			2	2		2	46	3.53846
	2011-12-01	5	4	11	6	4	6	6	9	4	2	2	7	3	3	2	2	76	4.75
	2011-12-02	6	4	12	8	5	7	6	10	4	2	2	7	5	3	3	3	87	5.4375
	2011-12-03	6	4	13	8	5	7	6	10	4	2	3	7	5	3	3	4	90	5.625
	2011-12-04	7	4	13	9	5	7	6	10	4	2	3	7	5	3	3	4	92	5.75
	2011-12-05	7	4	13	9	6	7	6	10	5	2	3	7	5	3	3	4	94	5.875	2.94109
	2011-12-06																	0
	2011-12-07																	0
	2011-12-08																	0
47	2011-11-28										1							1	1
	2011-11-29			1							1							2	1
	2011-11-30	4	1	2		5	3	1			1		1	1	2			21	2.1
	2011-12-01	7	2	4	3	8	3	3		1	3		1	3	2	1		41	3.15385
	2011-12-02	6	2	4	3	7	5	3		2	3		1	5	2	1		44	3.38462
	2011-12-03	7	2	4	3	7	5	7		2	3		1	5	2	1		49	3.76923
	2011-12-04	7	2	5	3	7	5	7		2	3		1	5	2	1		50	3.84615
	2011-12-05	7	2	5	4	7	5	7		2	3		2	5	2	1		52	4	2.16025
	2011-12-06																	0
	2011-12-07																	0
	2011-12-08																	0

## Sheet: ciliata long exp. measurements
temperature	rep. #	leaf #	leaf 1 length	leaf 2 length	root length	secondary root #	% with bare patch on root	average leaf length
35	1	1.33333	35	9.8	39.8	9.2	60	22.4
	2	1.6	50.8	10.4	82.6	6.2	20	30.6
	3	1.77778	45.5556	18.3333	87	11.3333	88.8889	31.9444
	4	1.18182	39.9091	2.63636	55.2727	2.09091	9.09091	21.2727
	5	1	36.5	0	61.5833	0.461538	0	18.25
	6	1.44444	43.8889	6.88889	50	6.44444	22.2222	25.3889
	7	1	38	0	32.3333	0.888889	11.1111	19
	8	1.33333	41.3333	8.33333	84	8.66667	33.3333	24.8333
	9	1.76923	48.3846	13.9231	85.2308	11.5385	30.7692	31.1538
	10	1.7	47.8	14.5	87.6	3.7	40	31.15
	11	1.84615	51.0769	17.0769	73.2308	6.78571	76.9231	34.0769
	12	1.4	38.8	5.5	15.8	1	30	22.15
	13	1.625	44.75	10.125	74.625	5.5	37.5	27.4375
	14	1.57143	39.1429	9.57143	89.1667	3	33.3333	24.3571
	15	1.57143	43.5	11.8571	97.7143	10.25	71.4286	27.6786
	16	1.16667	35.2	6.4	29.5	5.2	100	20.8
38	1	1.11111	34.2222	2.55556	19.3333	0.3	0	18.3889
	2	1.5	33	2.5	58.5	1.75	0	17.75
	3	1	40.7273	0	80.2727	1.09091	18.1818	20.3636
	4	1	33.1667	0	54	2.25	25	16.5833
	5	1.125	34.8571	5.14286	95	3	28.5714	20
	6	1.9	47.9	21.9	76.2	4.7	30	34.9
	7	1.57143	41.8333	12.5	68.1667	2.66667	33.3333	27.1667
	8	1.54545	41.6364	15	87.4545	4.63636	9.09091	28.3182
	9	1.4	38.8	7	72.7	4.2	20	22.9
	10	1.55556	45.8889	12.3333	93.7	1.7	70	29.1111
	11	1.25	35.75	4.375	49.875	0.75	12.5	20.0625
	12	1	31.25	0	37.875	0	12.5	15.625
	13	1.75	48.8571	15.7143	101.625	8.75	0	32.2857
	14	1.85714	51.1429	19.4286	81.4286	3.57143	14.2857	35.2857
	15	1.36364	40.3636	7.81818	48.7273	4.63636	45.4545	24.0909
	16	1.33333	40	13.6667	63.3333	2.66667	0	26.8333
41	1	1.33333	43.3333	3	28.6667	4.66667	0	23.1667
	2	0	0	0	0	0	0	0
	3	1.66667	40	13.6667	80.6667	3.66667	33.3333	26.8333
	4	1.16667	37.3333	2.5	55.6667	1.5	16.6667	19.9167
	5	1	20	0	28.5	0	25	10
	6	1	33	0	79.5	0	0	16.5
	7	1.6	41.7778	12.5556	106.7	4.9	20	27.1667
	8	1.84615	47.4615	17.7692	83.3077	5.30769	30.7692	32.6154
	9	1.28571	35.2857	4.42857	54.5714	1.14286	0	19.8571
	10	1.57143	36.5714	2.85714	64.4286	1.71429	0	19.7143
	11	1.75	37.125	11	55.5556	3.11111	33.3333	24.0625
	12	1.8	45.2	23.2	107.4	3.8	40	34.2
	13	1.5	38.75	7.125	83	3.625	0	22.9375
	14	1.55556	39.1111	3.33333	38.5556	1.5	44.4444	21.2222
	15	2.11111	43.3333	15	65.5	5.9	20	29.1667
	16	0	0	0	0	0	0	0
44	1	1.57143	28.7143	3.42857	31.5714	1.71429	42.8571	16.0714
	2	1.4	37	10.5	31.5	0.75	25	23.75
	3	1.5	43.4167	8.91667	66.3333	3.41667	33.3333	26.1667
	4	1.375	30.75	7.375	53.375	1	37.5	19.0625
	5	1.42857	27.1667	5.33333	48.8333	4.16667	33.3333	16.25
	6	1	36.6	0	54.6	1.8	40	18.3
	7	1.66667	40.1667	9	38.8333	1.66667	33.3333	24.5833
	8	1.2	34.4	3.3	71.3	2.7	80	18.85
	9	1.16667	31	10.6	51.8	1.6	0	20.8
	10	1	31	0	77.5	2	100	15.5
	11	1	32.6667	0	35.6667	0	33.3333	16.3333
	12	2	44.6667	21.6667	67.5	3.16667	0	33.1667
	13	1	29	0	48	0.5	0	14.5
	14	1	24.5	0	38.6667	1.33333	100	12.25
	15	1	27.6667	0	53	0	66.6667	13.8333
	16	1.5	29.25	10.5	52.75	2.25	25	19.875
47	1	1.16667	25.8333	1	16.5	0.166667	50	13.4167
	2	1	21	0	24	0	100	10.5
	3	1	22	0	18	0	60	11
	4	1	8.33333	0	5	0	100	4.16667
	5	1	20.8571	0	10.7143	0	57.1429	10.4286
	6	1	14.4	0	4.6	0	80	7.2
	7	1	22.6667	0	21	0	66.6667	11.3333
	8	0	0	0	0	0	0	0
	9	1	8.5	0	3	0	100	4.25
	10	1	12.6667	0	14	0	66.6667	6.33333
	11	0	0	0	0	0	0	0
	12	1	7	0	3.66667	0	100	3.5
	13	1	20.6	0	8.8	0	40	10.3
	14	1	17.5	0	11	0	100	8.75
	15	1	14	0	6	0	100	7
	16	0	0	0	0	0	0	0
mean	35	1.45754	42.4776	9.08409	65.3411	5.76625	41.5375	25.7808
	38	1.39142	39.9622	8.7459	68.012	2.91677	19.9324	24.3541
	41	1.32416	33.6427	7.27722	58.2512	2.55214	16.4717	20.4599
	44	1.30052	32.9978	5.66376	51.3269	1.75402	40.6473	19.3308
	47	0.822917	13.4598	0.0625	9.14256	0.0104167	63.7798	6.76116
standard deviation	35	0.270486	5.29979	5.44967	25.3007	3.71279	29.5406	4.96386
	38	0.298037	6.09901	7.15914	22.5135	2.19086	18.9589	6.41504
	41	0.598991	14.5193	7.312	32.6701	2.06565	16.5449	9.96159
	44	0.3031	5.90607	6.08298	14.0308	1.19154	31.5664	5.39488
	47	0.410369	8.67025	0.25	7.70155	0.0416667	37.5664	4.38422

## Sheet: ciliata transplant raw data
leaf length 1		ciliata 1	ciliata 2	ciliata 3	ciliata 4	ciliata 5	ciliata 6	ciliata 7	ciliata 8	ciliata 9	ciliata 10	ciliata 11	ciliata 12	ciliata 13	ciliata 14	ciliata 15	ciliata 16	total	average
35	pre-exposure	36	52	33	41	37	36	36	33	55	54	49	55	46	35	37	23
	post-exposure	45	47	32	47	38	34	38	39	57	61	54	58	50	39	35	46
38	pre-exposure	38	35	49	37	46	47	45	42	27	44	34	40	29	46	35	49
	post-exposure	42	36	60	44	52	51	54	40	40	40	53	50	34	55	41	43
41	pre-exposure	47	41	53	33	43	48	41	46	28	48	38	44	45	39	36	47
	post-exposure	52	42	62	41	47	66	52	51	29	46	49	45	49	42	41	47
44	pre-exposure	46	42	46	43	46	36	37	43	29	31	33	43	33	35	36	57
	post-exposure	49	46	49	45	51	33	45	45	37	31	28	47	29	40	35	72
47	pre-exposure	47	51	43	48	45	40	45	41	35	43	46	45	46	25	35	37
	post-exposure	56	48	53	54	59	40	48	51	38	53	55	45	55	28	42	42
leaf length 2		ciliata 1	ciliata 2	ciliata 3	ciliata 4	ciliata 5	ciliata 6	ciliata 7	ciliata 8	ciliata 9	ciliata 10	ciliata 11	ciliata 12	ciliata 13	ciliata 14	ciliata 15	ciliata 16
35	pre-exposure	4	64	9	41	9	31	31	6	63	68	46	61	46	31	35	0
	post-exposure	54	68	51	65	35	44	49	43	80	86	69	91	68	40	45	60
38	pre-exposure	37	20	37	33	43	45	31	30	6	32	1	24	16	22	12	35
	post-exposure	61	49	91	61	72	65	71	58	40	55	68	50	38	79	62	41
41	pre-exposure	19	24	32	8	37	51	38	38	46	53	22	21	48	51	32	31
	post-exposure	47	43	58	50	66	82	58	66	45	53	56	32	71	67	53	52
44	pre-exposure	29	31	52	46	60	45	34	34	25	5	26	16	33	11	26	46
	post-exposure	66	51	57	30	81	42	62	30	51	46	25	58	15	35	29	89
47	pre-exposure	29	42	26	42	38	21	38	18	46	47	23	53	22	0	7	10
	post-exposure	65	45	58	54	77	32	48	55	46	46	54	45	64	11	41	53
leaf length 3		ciliata 1	ciliata 2	ciliata 3	ciliata 4	ciliata 5	ciliata 6	ciliata 7	ciliata 8	ciliata 9	ciliata 10	ciliata 11	ciliata 12	ciliata 13	ciliata 14	ciliata 15	ciliata 16
35	pre-exposure	0	42	0	0	0	15	7	0	44	43	19	36	25	15	14	0
	post-exposure	54	79	15	79	57	61	93	44	108	123	18	124	113	80	28	0
38	pre-exposure	18	0	0	32	22	31	0	17	0	19	0	0	3	0	0	14
	post-exposure	102	35	72	102	106	107	81	97	82	91	75	40	56	91	81	25
41	pre-exposure	0	0	0	0	16	27	18	5	7	47	0	0	22	32	12	6
	post-exposure	60	0	51	71	94	122	66	91	12	63	65	0	90	85	82	36
44	pre-exposure	7	8	27	23	35	10	15	6	6	0	8	0	0	0	3	0
	post-exposure	90	60	75	28	108	10	94	6	87	26	18	84	0	13	9	107
47	pre-exposure	0	21	0	20	0	0	0	0	22	27	0	37	0	0	0	0
	post-exposure	69	13	46	31	62	0	20	65	28	63	63	19	73	0	0	60
leaf length 4		ciliata 1	ciliata 2	ciliata 3	ciliata 4	ciliata 5	ciliata 6	ciliata 7	ciliata 8	ciliata 9	ciliata 10	ciliata 11	ciliata 12	ciliata 13	ciliata 14	ciliata 15	ciliata 16	total	average
35	pre-exposure	0	0	0	0	0	0	0	0	0	0	0	0	0	0	0	0
	post-exposure	0	52	0	37	42	27	41	0	110	132	0	105	93	102	0	0
38	pre-exposure	0	0	0	0	0	0	0	0	0	0	0	0	0	0	0	0
	post-exposure	108	0	44	60	66	115	59	109	75	86	33	0	28	0	19	0
41	pre-exposure	0	0	0	0	0	0	0	0	0	0	0	0	0	0	0	0
	post-exposure	25	0	0	27	69	114	50	26	0	28	20	0	63	90	57	0
44	pre-exposure	0	0	0	0	0	0	0	0	0	0	0	0	0	0	0	0
	post-exposure	0	25	30	0	100	0	91	0	78	0	0	52	0	0	0	75
47	pre-exposure	0	0	0	0	0	0	0	0	0	0	0	0	0	0	0	0
	post-exposure	0	0	0	0	0	0	0	0	0	28	23	0	23	0	0	17
leaf length 5		ciliata 1	ciliata 2	ciliata 3	ciliata 4	ciliata 5	ciliata 6	ciliata 7	ciliata 8	ciliata 9	ciliata 10	ciliata 11	ciliata 12	ciliata 13	ciliata 14	ciliata 15	ciliata 16
35	pre-exposure	0	0	0	0	0	0	0	0	0	0	0	0	0	0	0	0
	post-exposure	0	0	0	0	0	0	0	0	57	45	0	0	0	62	0	0
38	pre-exposure	0	0	0	0	0	0	0	0	0	0	0	0	0	0	0	0
	post-exposure	36	0	0	0	0	37	0	0	0	0	0	0	0	0	0	0
41	pre-exposure	0	0	0	0	0	0	0	0	0	0	0	0	0	0	0	0
	post-exposure	0	0	0	0	0	0	0	0	0	0	0	0	0	19	0	0
44	pre-exposure	0	0	0	0	0	0	0	0	0	0	0	0	0	0	0	0
	post-exposure	0	0	0	0	0	0	0	0	23	0	0	0	0	0	0	0
47	pre-exposure	0	0	0	0	0	0	0	0	0	0	0	0	0	0	0	0
	post-exposure	0	0	0	0	0	0	0	0	0	0	0	0	0	0	0	0
leaf number		ciliata 1	ciliata 2	ciliata 3	ciliata 4	ciliata 5	ciliata 6	ciliata 7	ciliata 8	ciliata 9	ciliata 10	ciliata 11	ciliata 12	ciliata 13	ciliata 14	ciliata 15	ciliata 16	total	average
35	pre-exposure	2	3	2	2	2	3	3	2	3	3	3	3	3	3	3	1
	post-exposure	3	4	3	4	4	4	4	3	5	5	3	4	4	5	3	2
38	pre-exposure	3	2	2	3	3	3	2	3	2	3	2	2	3	2	2	3
	post-exposure	5	3	4	4	4	5	4	4	4	4	4	3	4	3	4	3
41	pre-exposure	2	2	2	2	3	3	3	3	3	3	2	2	3	3	3	3
	post-exposure	4	2	3	4	4	4	4	4	3	4	4	2	4	5	4	3
44	pre-exposure	3	3	3	3	3	3	3	3	3	2	3	2	2	2	3	2
	post-exposure	3	4	4	3	4	3	4	3	5	3	3	4	2	3	3	4
47	pre-exposure	2	3	2	3	2	2	2	2	3	3	2	3	2	1	2	2
	post-exposure	3	3	3	3	3	2	3	3	3	4	4	3	4	2	3	4
number dead leaves		ciliata 1	ciliata 2	ciliata 3	ciliata 4	ciliata 5	ciliata 6	ciliata 7	ciliata 8	ciliata 9	ciliata 10	ciliata 11	ciliata 12	ciliata 13	ciliata 14	ciliata 15	ciliata 16
35		1	2	2	1	2	1	2	1	1	1	1	1	1	2	3	1
38		1	3	0	1	1	2	1	2	1	2	0	1	1	1	1	3
41		2	2	2	1	1	1	2	2	3	2	2	2	1	2	1	3
44		2	2	3	3	1	3	1	3	1	3	3	0	2	3	3	1
47		2	3	2	3	1	2	3	2	3	2	1	3	1	2	2	1
root length 1		ciliata 1	ciliata 2	ciliata 3	ciliata 4	ciliata 5	ciliata 6	ciliata 7	ciliata 8	ciliata 9	ciliata 10	ciliata 11	ciliata 12	ciliata 13	ciliata 14	ciliata 15	ciliata 16
35	pre-exposure	63	74	72	70	67	70	71	65	66	50	135	61	81	77	75	55
	post-exposure	66	77	71	257	100	69	70	64	207	49	90	61	77	165	62	57
38	pre-exposure	80	83	105	40	91	49	41	86	70	76	33	34	82	79	31	84
	post-exposure	104	109	128	40	101	148	100	181	165	94	37	55	38	83	30	75
41	pre-exposure	47	77	70	68	66	101	130	96	110	62	92	126	40	68	70	74
	post-exposure	47	71	70	76	145	108	130	93	116	40	71	132	200	65	135	73
44	pre-exposure	62	114	117	99	126	68	77	67	66	32	70	71	72	61	115	59
	post-exposure	61	95	118	98	213	33	75	52	101	24	71	64	69	33	115	51
47	pre-exposure	51	117	112	70	91	41	138	35	108	43	85	91	110	61	77	73
	post-exposure	62	86	111	64	62	43	140	36	105	40	85	36	112	59	76	71
root length 2		ciliata 1	ciliata 2	ciliata 3	ciliata 4	ciliata 5	ciliata 6	ciliata 7	ciliata 8	ciliata 9	ciliata 10	ciliata 11	ciliata 12	ciliata 13	ciliata 14	ciliata 15	ciliata 16
35	pre-exposure	0	0	0	0	0	0	0	0	0	0	0	0	0	0	0	0
	post-exposure	0	71	0	29	68	49	0	44	63	257	26	194	67	87	0	0
38	pre-exposure	0	0	0	0	0	0	0	0	0	0	0	0	0	0	0	0
	post-exposure	145	0	0	39	86	46	90	146	0	54	41	0	0	82	0	0
41	pre-exposure	0	0	0	0	0	0	0	0	0	0	0	0	0	0	0	0
	post-exposure	41	0	14	90	69	233	62	44	0	26	0	0	75	0	17	0
44	pre-exposure	0	0	0	0	0	0	0	0	0	0	0	0	0	0	0	0
	post-exposure	49	20	21	0	64	0	161	0	68	0	0	143	0	0	0	125
47	pre-exposure	0	0	0	0	0	0	0	0	0	0	0	0	0	0	0	0
	post-exposure	39	0	20	0	18	0	0	23	0	26	28	0	25	0	0	20
number dead
date	35	38	41	44	47
11/12/2011					1
12/12/2011		1	1	3
13/12/2011		1			3
14/12/2011				2
15/12/2011				2	1
16/12/2011	1		2		2
17/12/2011			1	1
18/12/2011
total	1	2	4	8	7	22
						4.4

## Sheet: ciliata change in condition
temperature	leaf length 1	leaf length 2	leaf length 3	leaf length 4	leaf length 5	living leaf number	dead leaf number	root 1 length	root 2 length	average leaf length	average root length
35	9	50	54	0	0	1	1	3	0	22.6	1.5
35	-5	4	37	52	0	1	2	3	71	17.6	37
35	-1	42	15	0	0	1	2	-1	0	11.2	-0.5
35	6	24	79	37	0	2	1	187	29	29.2	108
35	1	26	57	42	0	2	2	33	68	25.2	50.5
35	-2	13	46	27	0	1	1	-1	49	16.8	24
35	2	18	86	41	0	1	2	-1	0	29.4	-0.5
35	6	37	44	0	0	1	1	-1	44	17.4	21.5
35	2	17	64	110	57	2	1	141	63	50	102
35	7	18	80	132	45	2	1	-1	257	56.4	128
35	5	23	-1	0	0	0	1	-45	26	5.4	-9.5
35	3	30	88	105	0	1	1	0	194	45.2	97
35	4	22	88	93	0	1	1	-4	67	41.4	31.5
35	4	9	65	102	62	2	2	88	87	48.4	87.5
35	-2	10	14	0	0	0	3	-13	0	4.4	-6.5
35	23	60	0	0	0	1	1	2	0	16.6	1
38	4	24	84	108	36	2	1	24	145	51.2	84.5
38	1	29	35	0	0	1	3	26	0	13	13
38	11	54	72	44	0	2	0	23	0	36.2	11.5
38	7	28	70	60	0	1	1	0	39	33	19.5
38	6	29	84	66	0	1	1	10	86	37	48
38	4	20	76	115	37	2	2	99	46	50.4	72.5
38	9	40	81	59	0	2	1	59	90	37.8	74.5
38	-2	28	80	109	0	1	2	95	146	43	120.5
38	13	34	82	75	0	2	1	95	0	40.8	47.5
38	-4	23	72	86	0	1	2	18	54	35.4	36
38	19	67	75	33	0	2	0	4	41	38.8	22.5
38	10	26	40	0	0	1	1	21	0	15.2	10.5
38	5	22	53	28	0	1	1	-44	0	21.6	-22
38	9	57	91	0	0	1	1	4	82	31.4	43
38	6	50	81	19	0	2	1	-1	0	31.2	-0.5
38	-6	6	11	0	0	0	3	-9	0	2.2	-4.5
41	5	28	60	25	0	2	2	0	41	23.6	20.5
41	1	19	0	0	0	0	2	-6	0	4	-3
41	9	26	51	0	0	1	2	0	14	17.2	7
41	8	42	71	27	0	2	1	8	90	29.6	49
41	4	29	78	69	0	1	1	79	69	36	74
41	18	31	95	114	0	1	1	7	233	51.6	120
41	11	20	48	50	0	1	2	0	62	25.8	31
41	5	28	86	26	0	1	2	-3	44	29	20.5
41	1	-1	5	0	0	0	3	6	0	1	3
41	-2	0	16	28	0	1	2	-22	26	8.4	2
41	11	34	65	20	0	2	2	-21	0	26	-10.5
41	1	11	0	0	0	0	2	6	0	2.4	3
41	4	23	68	63	0	1	1	160	75	31.6	117.5
41	3	16	53	90	19	2	2	-3	0	36.2	-1.5
41	5	21	70	57	0	1	1	65	17	30.6	41
41	0	21	30	0	0	0	3	-1	0	10.2	-0.5
44	3	37	83	0	0	0	2	-1	49	24.6	24
44	4	20	52	25	0	1	2	-19	20	20.2	0.5
44	3	5	48	30	0	1	3	1	21	17.2	11
44	2	-16	5	0	0	0	3	-1	0	-1.8	-0.5
44	5	21	73	100	0	1	1	87	64	39.8	75.5
44	-3	-3	0	0	0	0	3	-35	0	-1.2	-17.5
44	8	28	79	91	0	1	1	-2	161	41.2	79.5
44	2	-4	0	0	0	0	3	-15	0	-0.4	-7.5
44	8	26	81	78	23	2	1	35	68	43.2	51.5
44	0	41	26	0	0	1	3	-8	0	13.4	-4
44	-5	-1	10	0	0	0	3	1	0	0.8	0.5
44	4	42	84	52	0	2	0	-7	143	36.4	68
44	-4	-18	0	0	0	0	2	-3	0	-4.4	-1.5
44	5	24	13	0	0	1	3	-28	0	8.4	-14
44	-1	3	6	0	0	0	3	0	0	1.6	0
44	15	43	107	75	0	2	1	-8	125	48	58.5
47	9	36	69	0	0	1	2	11	39	22.8	25
47	-3	3	-8	0	0	0	3	-31	0	-1.6	-15.5
47	10	32	46	0	0	1	2	-1	20	17.6	9.5
47	6	12	11	0	0	0	3	-6	0	5.8	-3
47	14	39	62	0	0	1	1	-29	18	23	-5.5
47	0	11	0	0	0	0	2	2	0	2.2	1
47	3	10	20	0	0	1	3	2	0	6.6	1
47	10	37	65	0	0	1	2	1	23	22.4	12
47	3	0	6	0	0	0	3	-3	0	1.8	-1.5
47	10	-1	36	28	0	1	2	-3	26	14.6	11.5
47	9	31	63	23	0	2	1	0	28	25.2	14
47	0	-8	-18	0	0	0	3	-55	0	-5.2	-27.5
47	9	42	73	23	0	2	1	2	25	29.4	13.5
47	3	11	0	0	0	1	2	-2	0	2.8	-1
47	7	34	0	0	0	1	2	-1	0	8.2	-0.5
47	5	43	60	17	0	2	1	-2	20	25	9
mean
35	3.875	25.1875	51	46.3125	10.25	1.1875	1.4375	24.375	59.6875	27.325	42.0312
38	5.75	33.5625	67.9375	50.125	4.5625	1.375	1.3125	26.5	45.5625	32.3875	36.0312
41	5.25	21.75	49.75	35.5625	1.1875	1	1.8125	17.1875	41.9375	22.7	29.5625
44	2.875	15.5	41.6875	28.1875	1.4375	0.75	2.125	-0.1875	40.6875	17.9375	20.25
47	5.9375	20.75	30.3125	5.6875	0	0.875	2.0625	-7.1875	12.4375	12.5375	2.625
st dev
35	6.32324	15.3849	30.8091	47.2803	22.2666	0.655108	0.629153	61.3263	72.217	16.4136	47.1432
38	6.42391	15.9957	21.9316	40.986	12.4685	0.619139	0.873212	40.6546	51.3679	13.3635	37.5968
41	5.11859	11.393	30.756	35.17	4.75	0.730297	0.655108	46.5506	59.5858	14.3021	41.4531
44	5.03157	20.5524	38.0644	37.8651	5.75	0.774597	1.0247	27.7878	56.255	18.6461	34.0906
47	4.62556	17.5328	32.0244	10.3712	0	0.718795	0.771902	16.7301	13.6234	11.174	12.6009

## Sheet: soil surface raw temp.
Circle 1	circle			matrix			Circle 2	circle			matrix			Circle 3	circle			matrix			Circle 5	circle			matrix			Circle 6	circle			matrix			Circle 10	circle			matrix			Circle 16	circle			matrix			Circle 17
	button number	time of measurement	temperature	button number	time of measurement	temperature		button number	time of measurement	temperature	button number	time of measurement	temperature		button number	time of measurement	temperature	button number	time of measurement	temperature		button number	time of measurement	temperature	button number	time of measurement	temperature		button number	time of measurement	temperature	button number	time of measurement	temperature		button number	time of measurement	temperature	button number	time of measurement	temperature		button number	time of measurement	temperature	button number	time of measurement	temperature
	2	2013-02-17 16:25:00	53.5	4	2013-02-17 16:30:00	54		6	2013-02-17 16:46:00	54	8	2013-02-17 16:12:00	54.5		10	2013-02-17 16:14:00	55.5	12	2013-02-17 16:15:00	55		14	2013-02-17 16:17:00	53.5	16	2013-02-17 16:20:00	55		18	2013-02-17 16:23:00	52.5	20	2013-02-17 16:24:00	54.5		2	2013-02-19 16:41:00	52	4	2013-02-19 16:43:00	53.5		6	2013-02-19 16:46:00	51.5	8	2013-02-19 16:48:00	51
		2013-02-17 16:35:00	53		2013-02-17 16:40:00	53.5			2013-02-17 16:56:00	53.5		2013-02-17 16:22:00	54			2013-02-17 16:24:00	55		2013-02-17 16:25:00	54.5			2013-02-17 16:27:00	53		2013-02-17 16:30:00	54.5			2013-02-17 16:33:00	52.5		2013-02-17 16:34:00	54.5			2013-02-19 16:51:00	52		2013-02-19 16:53:00	53			2013-02-19 16:56:00	51		2013-02-19 16:58:00	51
		2013-02-17 16:45:00	52.5		2013-02-17 16:50:00	53.5			2013-02-17 17:06:00	52.5		2013-02-17 16:32:00	53.5			2013-02-17 16:34:00	54.5		2013-02-17 16:35:00	54.5			2013-02-17 16:37:00	52.5		2013-02-17 16:40:00	54			2013-02-17 16:43:00	52		2013-02-17 16:44:00	54			2013-02-19 17:01:00	52		2013-02-19 17:03:00	53			2013-02-19 17:06:00	50.5		2013-02-19 17:08:00	50.5
		2013-02-17 16:55:00	52.5		2013-02-17 17:00:00	53			2013-02-17 17:16:00	52		2013-02-17 16:42:00	53.5			2013-02-17 16:44:00	54.5		2013-02-17 16:45:00	54			2013-02-17 16:47:00	52.5		2013-02-17 16:50:00	53.5			2013-02-17 16:53:00	51.5		2013-02-17 16:54:00	54			2013-02-19 17:11:00	51.5		2013-02-19 17:13:00	52.5			2013-02-19 17:16:00	50		2013-02-19 17:18:00	50.5
		2013-02-17 17:05:00	52		2013-02-17 17:10:00	52.5			2013-02-17 17:26:00	51		2013-02-17 16:52:00	53.5			2013-02-17 16:54:00	54		2013-02-17 16:55:00	53.5			2013-02-17 16:57:00	52		2013-02-17 17:00:00	53.5			2013-02-17 17:03:00	51		2013-02-17 17:04:00	53.5			2013-02-19 17:21:00	51		2013-02-19 17:23:00	52			2013-02-19 17:26:00	49.5		2013-02-19 17:28:00	50
		2013-02-17 17:15:00	51.5		2013-02-17 17:20:00	52			2013-02-17 17:36:00	50.5		2013-02-17 17:02:00	53			2013-02-17 17:04:00	53.5		2013-02-17 17:05:00	53			2013-02-17 17:07:00	51.5		2013-02-17 17:10:00	53			2013-02-17 17:13:00	50.5		2013-02-17 17:14:00	53			2013-02-19 17:31:00	50		2013-02-19 17:33:00	51.5			2013-02-19 17:36:00	49		2013-02-19 17:38:00	49.5
		2013-02-17 17:25:00	50.5		2013-02-17 17:30:00	51.5			2013-02-17 17:46:00	49.5		2013-02-17 17:12:00	52.5			2013-02-17 17:14:00	53		2013-02-17 17:15:00	52			2013-02-17 17:17:00	51		2013-02-17 17:20:00	52.5			2013-02-17 17:23:00	50		2013-02-17 17:24:00	52.5			2013-02-19 17:41:00	49		2013-02-19 17:43:00	50.5			2013-02-19 17:46:00	48		2013-02-19 17:48:00	49
		2013-02-17 17:35:00	50		2013-02-17 17:40:00	51			2013-02-17 17:56:00	48		2013-02-17 17:22:00	52			2013-02-17 17:24:00	52.5		2013-02-17 17:25:00	51.5			2013-02-17 17:27:00	50.5		2013-02-17 17:30:00	51.5			2013-02-17 17:33:00	49.5		2013-02-17 17:34:00	52			2013-02-19 17:51:00	48		2013-02-19 17:53:00	50			2013-02-19 17:56:00	47.5		2013-02-19 17:58:00	48
		2013-02-17 17:45:00	49.5		2013-02-17 17:50:00	50.5			2013-02-17 18:06:00	47		2013-02-17 17:32:00	51.5			2013-02-17 17:34:00	52		2013-02-17 17:35:00	50.5			2013-02-17 17:37:00	50		2013-02-17 17:40:00	51			2013-02-17 17:43:00	49		2013-02-17 17:44:00	51			2013-02-19 18:01:00	47		2013-02-19 18:03:00	49.5			2013-02-19 18:06:00	46.5		2013-02-19 18:08:00	47.5
		2013-02-17 17:55:00	48.5		2013-02-17 18:00:00	49.5			2013-02-17 18:16:00	46		2013-02-17 17:42:00	51			2013-02-17 17:44:00	51.5		2013-02-17 17:45:00	50			2013-02-17 17:47:00	49.5		2013-02-17 17:50:00	50.5			2013-02-17 17:53:00	48.5		2013-02-17 17:54:00	50			2013-02-19 18:11:00	46		2013-02-19 18:13:00	48.5			2013-02-19 18:16:00	46		2013-02-19 18:18:00	47
		2013-02-17 18:05:00	47.5		2013-02-17 18:10:00	48.5			2013-02-17 18:26:00	45		2013-02-17 17:52:00	50			2013-02-17 17:54:00	50.5		2013-02-17 17:55:00	48.5			2013-02-17 17:57:00	49		2013-02-17 18:00:00	49.5			2013-02-17 18:03:00	47.5		2013-02-17 18:04:00	49.5			2013-02-19 18:21:00	45		2013-02-19 18:23:00	47.5			2013-02-19 18:26:00	45		2013-02-19 18:28:00	46.5
		2013-02-17 18:15:00	47		2013-02-17 18:20:00	47.5			2013-02-17 18:36:00	44.5		2013-02-17 18:02:00	49			2013-02-17 18:04:00	49.5		2013-02-17 18:05:00	47.5			2013-02-17 18:07:00	48		2013-02-17 18:10:00	48.5			2013-02-17 18:13:00	47		2013-02-17 18:14:00	48.5			2013-02-19 18:31:00	44		2013-02-19 18:33:00	47			2013-02-19 18:36:00	44.5		2013-02-19 18:38:00	46
		2013-02-17 18:25:00	46		2013-02-17 18:30:00	47			2013-02-17 18:46:00	43.5		2013-02-17 18:12:00	48			2013-02-17 18:14:00	48.5		2013-02-17 18:15:00	47			2013-02-17 18:17:00	47		2013-02-17 18:20:00	48			2013-02-17 18:23:00	46		2013-02-17 18:24:00	47.5			2013-02-19 18:41:00	43		2013-02-19 18:43:00	46			2013-02-19 18:46:00	43.5		2013-02-19 18:48:00	45.5
		2013-02-17 18:35:00	45.5		2013-02-17 18:40:00	46			2013-02-17 18:56:00	43		2013-02-17 18:22:00	47			2013-02-17 18:24:00	47.5		2013-02-17 18:25:00	46			2013-02-17 18:27:00	46.5		2013-02-17 18:30:00	47			2013-02-17 18:33:00	45.5		2013-02-17 18:34:00	47			2013-02-19 18:51:00	42		2013-02-19 18:53:00	45			2013-02-19 18:56:00	42.5		2013-02-19 18:58:00	45
		2013-02-17 18:45:00	44.5		2013-02-17 18:50:00	45.5			2013-02-17 19:06:00	42		2013-02-17 18:32:00	46.5			2013-02-17 18:34:00	47		2013-02-17 18:35:00	45.5			2013-02-17 18:37:00	45.5		2013-02-17 18:40:00	46.5			2013-02-17 18:43:00	45		2013-02-17 18:44:00	46			2013-02-19 19:01:00	41		2013-02-19 19:03:00	44.5			2013-02-19 19:06:00	42		2013-02-19 19:08:00	44.5
		2013-02-17 18:55:00	44		2013-02-17 19:00:00	44.5			2013-02-17 19:16:00	41		2013-02-17 18:42:00	45.5			2013-02-17 18:44:00	46		2013-02-17 18:45:00	44.5			2013-02-17 18:47:00	45		2013-02-17 18:50:00	45.5			2013-02-17 18:53:00	44		2013-02-17 18:54:00	45.5			2013-02-19 19:11:00	39.5		2013-02-19 19:13:00	43.5			2013-02-19 19:16:00	41		2013-02-19 19:18:00	44
		2013-02-17 19:05:00	43.5		2013-02-17 19:10:00	44			2013-02-17 19:26:00	40		2013-02-17 18:52:00	45			2013-02-17 18:54:00	45.5		2013-02-17 18:55:00	44			2013-02-17 18:57:00	44		2013-02-17 19:00:00	45			2013-02-17 19:03:00	43.5		2013-02-17 19:04:00	44.5			2013-02-19 19:21:00	38		2013-02-19 19:23:00	42.5			2013-02-19 19:26:00	40		2013-02-19 19:28:00	43.5
		2013-02-17 19:15:00	42.5		2013-02-17 19:20:00	43			2013-02-17 19:36:00	39.5		2013-02-17 19:02:00	44			2013-02-17 19:04:00	44.5		2013-02-17 19:05:00	43			2013-02-17 19:07:00	43.5		2013-02-17 19:10:00	44.5			2013-02-17 19:13:00	43		2013-02-17 19:14:00	43.5			2013-02-19 19:31:00	37		2013-02-19 19:33:00	42			2013-02-19 19:36:00	39.5		2013-02-19 19:38:00	43
		2013-02-17 19:25:00	42		2013-02-17 19:30:00	42.5			2013-02-17 19:46:00	38.5		2013-02-17 19:12:00	43			2013-02-17 19:14:00	43.5		2013-02-17 19:15:00	42.5			2013-02-17 19:17:00	42.5		2013-02-17 19:20:00	43.5			2013-02-17 19:23:00	42		2013-02-17 19:24:00	43			2013-02-19 19:41:00	36		2013-02-19 19:43:00	41			2013-02-19 19:46:00	38.5		2013-02-19 19:48:00	42.5
		2013-02-17 19:35:00	41		2013-02-17 19:40:00	42			2013-02-17 19:56:00	38		2013-02-17 19:22:00	42.5			2013-02-17 19:24:00	43		2013-02-17 19:25:00	41.5			2013-02-17 19:27:00	42		2013-02-17 19:30:00	43			2013-02-17 19:33:00	41.5		2013-02-17 19:34:00	42.5			2013-02-19 19:51:00	35		2013-02-19 19:53:00	40.5			2013-02-19 19:56:00	38		2013-02-19 19:58:00	42
		2013-02-17 19:45:00	40.5		2013-02-17 19:50:00	41			2013-02-17 20:06:00	37.5		2013-02-17 19:32:00	41.5			2013-02-17 19:34:00	42		2013-02-17 19:35:00	41			2013-02-17 19:37:00	41.5		2013-02-17 19:40:00	42			2013-02-17 19:43:00	41		2013-02-17 19:44:00	41.5			2013-02-19 20:01:00	34.5		2013-02-19 20:03:00	39.5			2013-02-19 20:06:00	37.5		2013-02-19 20:08:00	41.5
		2013-02-17 19:55:00	40		2013-02-17 20:00:00	40.5			2013-02-17 20:16:00	37		2013-02-17 19:42:00	41			2013-02-17 19:44:00	41.5		2013-02-17 19:45:00	40			2013-02-17 19:47:00	40.5		2013-02-17 19:50:00	41.5			2013-02-17 19:53:00	40.5		2013-02-17 19:54:00	41			2013-02-19 20:11:00	33.5		2013-02-19 20:13:00	39			2013-02-19 20:16:00	37		2013-02-19 20:18:00	41
		2013-02-17 20:05:00	39.5		2013-02-17 20:10:00	40			2013-02-17 20:26:00	36.5		2013-02-17 19:52:00	40.5			2013-02-17 19:54:00	40.5		2013-02-17 19:55:00	39.5			2013-02-17 19:57:00	40		2013-02-17 20:00:00	41			2013-02-17 20:03:00	39.5		2013-02-17 20:04:00	40.5			2013-02-19 20:21:00	33		2013-02-19 20:23:00	38.5			2013-02-19 20:26:00	36.5		2013-02-19 20:28:00	40.5
		2013-02-17 20:15:00	39		2013-02-17 20:20:00	40			2013-02-17 20:36:00	36		2013-02-17 20:02:00	40			2013-02-17 20:04:00	40		2013-02-17 20:05:00	39			2013-02-17 20:07:00	39.5		2013-02-17 20:10:00	40.5			2013-02-17 20:13:00	39		2013-02-17 20:14:00	40			2013-02-19 20:31:00	32.5		2013-02-19 20:33:00	38			2013-02-19 20:36:00	36		2013-02-19 20:38:00	40
		2013-02-17 20:25:00	38.5		2013-02-17 20:30:00	39.5			2013-02-17 20:46:00	36		2013-02-17 20:12:00	39.5			2013-02-17 20:14:00	39.5		2013-02-17 20:15:00	39			2013-02-17 20:17:00	39		2013-02-17 20:20:00	40			2013-02-17 20:23:00	39		2013-02-17 20:24:00	39.5			2013-02-19 20:41:00	31.5		2013-02-19 20:43:00	37.5			2013-02-19 20:46:00	35.5		2013-02-19 20:48:00	39.5
		2013-02-17 20:35:00	38		2013-02-17 20:40:00	39			2013-02-17 20:56:00	35.5		2013-02-17 20:22:00	39			2013-02-17 20:24:00	39		2013-02-17 20:25:00	38.5			2013-02-17 20:27:00	38.5		2013-02-17 20:30:00	39.5			2013-02-17 20:33:00	38.5		2013-02-17 20:34:00	39			2013-02-19 20:51:00	31		2013-02-19 20:53:00	37			2013-02-19 20:56:00	35		2013-02-19 20:58:00	39.5
		2013-02-17 20:45:00	37.5		2013-02-17 20:50:00	38.5			2013-02-17 21:06:00	35		2013-02-17 20:32:00	38.5			2013-02-17 20:34:00	38.5		2013-02-17 20:35:00	38			2013-02-17 20:37:00	38		2013-02-17 20:40:00	39			2013-02-17 20:43:00	38		2013-02-17 20:44:00	38.5			2013-02-19 21:01:00	31		2013-02-19 21:03:00	36.5			2013-02-19 21:06:00	34.5		2013-02-19 21:08:00	39
		2013-02-17 20:55:00	37		2013-02-17 21:00:00	38.5			2013-02-17 21:16:00	34.5		2013-02-17 20:42:00	38.5			2013-02-17 20:44:00	38		2013-02-17 20:45:00	37.5			2013-02-17 20:47:00	37.5		2013-02-17 20:50:00	39			2013-02-17 20:53:00	37.5		2013-02-17 20:54:00	38.5			2013-02-19 21:11:00	30.5		2013-02-19 21:13:00	36			2013-02-19 21:16:00	34		2013-02-19 21:18:00	38.5
		2013-02-17 21:05:00	37		2013-02-17 21:10:00	38			2013-02-17 21:26:00	34.5		2013-02-17 20:52:00	38			2013-02-17 20:54:00	38		2013-02-17 20:55:00	37.5			2013-02-17 20:57:00	37.5		2013-02-17 21:00:00	38.5			2013-02-17 21:03:00	37.5		2013-02-17 21:04:00	38			2013-02-19 21:21:00	30		2013-02-19 21:23:00	35.5			2013-02-19 21:26:00	33.5		2013-02-19 21:28:00	38
		2013-02-17 21:15:00	36.5		2013-02-17 21:20:00	37.5			2013-02-17 21:36:00	34		2013-02-17 21:02:00	37.5			2013-02-17 21:04:00	37.5		2013-02-17 21:05:00	37			2013-02-17 21:07:00	37		2013-02-17 21:10:00	38			2013-02-17 21:13:00	37		2013-02-17 21:14:00	37.5			2013-02-19 21:31:00	29.5		2013-02-19 21:33:00	35			2013-02-19 21:36:00	33.5		2013-02-19 21:38:00	38
		2013-02-17 21:25:00	36		2013-02-17 21:30:00	37.5			2013-02-17 21:46:00	33.5		2013-02-17 21:12:00	37			2013-02-17 21:14:00	37		2013-02-17 21:15:00	36.5			2013-02-17 21:17:00	36.5		2013-02-17 21:20:00	38			2013-02-17 21:23:00	36.5		2013-02-17 21:24:00	37			2013-02-19 21:41:00	29.5		2013-02-19 21:43:00	34.5			2013-02-19 21:46:00	33		2013-02-19 21:48:00	37.5
		2013-02-17 21:35:00	35.5		2013-02-17 21:40:00	37			2013-02-17 21:56:00	33.5		2013-02-17 21:22:00	37			2013-02-17 21:24:00	36.5		2013-02-17 21:25:00	36.5			2013-02-17 21:27:00	36		2013-02-17 21:30:00	37.5			2013-02-17 21:33:00	36		2013-02-17 21:34:00	37			2013-02-19 21:51:00	29		2013-02-19 21:53:00	34.5			2013-02-19 21:56:00	32.5		2013-02-19 21:58:00	37
		2013-02-17 21:45:00	35.5		2013-02-17 21:50:00	36.5			2013-02-17 22:06:00	33		2013-02-17 21:32:00	36.5			2013-02-17 21:34:00	36		2013-02-17 21:35:00	36			2013-02-17 21:37:00	36		2013-02-17 21:40:00	37			2013-02-17 21:43:00	36		2013-02-17 21:44:00	36.5			2013-02-19 22:01:00	29		2013-02-19 22:03:00	34			2013-02-19 22:06:00	32.5		2013-02-19 22:08:00	37
		2013-02-17 21:55:00	35		2013-02-17 22:00:00	36.5			2013-02-17 22:16:00	33		2013-02-17 21:42:00	36			2013-02-17 21:44:00	36		2013-02-17 21:45:00	35.5			2013-02-17 21:47:00	35.5		2013-02-17 21:50:00	37			2013-02-17 21:53:00	35.5		2013-02-17 21:54:00	36.5			2013-02-19 22:11:00	28.5		2013-02-19 22:13:00	33.5			2013-02-19 22:16:00	32		2013-02-19 22:18:00	36.5
		2013-02-17 22:05:00	35		2013-02-17 22:10:00	36			2013-02-17 22:26:00	32.5		2013-02-17 21:52:00	36			2013-02-17 21:54:00	35.5		2013-02-17 21:55:00	35.5			2013-02-17 21:57:00	35		2013-02-17 22:00:00	36.5			2013-02-17 22:03:00	35.5		2013-02-17 22:04:00	36			2013-02-19 22:21:00	28		2013-02-19 22:23:00	33.5			2013-02-19 22:26:00	31.5		2013-02-19 22:28:00	36.5
		2013-02-17 22:15:00	34.5		2013-02-17 22:20:00	36			2013-02-17 22:36:00	32.5		2013-02-17 22:02:00	35.5			2013-02-17 22:04:00	35.5		2013-02-17 22:05:00	35.5			2013-02-17 22:07:00	35		2013-02-17 22:10:00	36.5			2013-02-17 22:13:00	35		2013-02-17 22:14:00	36			2013-02-19 22:31:00	28		2013-02-19 22:33:00	33			2013-02-19 22:36:00	31.5		2013-02-19 22:38:00	36
		2013-02-17 22:25:00	34.5		2013-02-17 22:30:00	35.5			2013-02-17 22:46:00	32.5		2013-02-17 22:12:00	35.5			2013-02-17 22:14:00	35		2013-02-17 22:15:00	35			2013-02-17 22:17:00	34.5		2013-02-17 22:20:00	36			2013-02-17 22:23:00	35		2013-02-17 22:24:00	35.5			2013-02-19 22:41:00	27.5		2013-02-19 22:43:00	33			2013-02-19 22:46:00	31		2013-02-19 22:48:00	36
		2013-02-17 22:35:00	34		2013-02-17 22:40:00	35.5			2013-02-17 22:56:00	32.5		2013-02-17 22:22:00	35			2013-02-17 22:24:00	35		2013-02-17 22:25:00	35			2013-02-17 22:27:00	34.5		2013-02-17 22:30:00	36			2013-02-17 22:33:00	34.5		2013-02-17 22:34:00	35.5			2013-02-19 22:51:00	27.5		2013-02-19 22:53:00	32.5			2013-02-19 22:56:00	31		2013-02-19 22:58:00	35.5
		2013-02-17 22:45:00	34		2013-02-17 22:50:00	35.5			2013-02-17 23:06:00	32		2013-02-17 22:32:00	35			2013-02-17 22:34:00	34.5		2013-02-17 22:35:00	35			2013-02-17 22:37:00	34		2013-02-17 22:40:00	35.5			2013-02-17 22:43:00	34.5		2013-02-17 22:44:00	35.5			2013-02-19 23:01:00	27		2013-02-19 23:03:00	32			2013-02-19 23:06:00	30.5		2013-02-19 23:08:00	35.5
		2013-02-17 22:55:00	34		2013-02-17 23:00:00	35.5			2013-02-17 23:16:00	32		2013-02-17 22:42:00	35			2013-02-17 22:44:00	34.5		2013-02-17 22:45:00	34.5			2013-02-17 22:47:00	34		2013-02-17 22:50:00	35.5			2013-02-17 22:53:00	34		2013-02-17 22:54:00	35			2013-02-19 23:11:00	27		2013-02-19 23:13:00	32			2013-02-19 23:16:00	30.5		2013-02-19 23:18:00	35
		2013-02-17 23:05:00	33.5		2013-02-17 23:10:00	35			2013-02-17 23:26:00	32		2013-02-17 22:52:00	34.5			2013-02-17 22:54:00	34.5		2013-02-17 22:55:00	34.5			2013-02-17 22:57:00	34		2013-02-17 23:00:00	35.5			2013-02-17 23:03:00	34		2013-02-17 23:04:00	35			2013-02-19 23:21:00	26.5		2013-02-19 23:23:00	31.5			2013-02-19 23:26:00	30		2013-02-19 23:28:00	35
		2013-02-17 23:15:00	33.5		2013-02-17 23:20:00	35			2013-02-17 23:36:00	31.5		2013-02-17 23:02:00	34.5			2013-02-17 23:04:00	34		2013-02-17 23:05:00	34.5			2013-02-17 23:07:00	33.5		2013-02-17 23:10:00	35.5			2013-02-17 23:13:00	34		2013-02-17 23:14:00	35			2013-02-19 23:31:00	26.5		2013-02-19 23:33:00	31.5			2013-02-19 23:36:00	30		2013-02-19 23:38:00	34.5
		2013-02-17 23:25:00	33.5		2013-02-17 23:30:00	34.5			2013-02-17 23:46:00	31.5		2013-02-17 23:12:00	34.5			2013-02-17 23:14:00	34		2013-02-17 23:15:00	34.5			2013-02-17 23:17:00	33.5		2013-02-17 23:20:00	35			2013-02-17 23:23:00	33.5		2013-02-17 23:24:00	34.5			2013-02-19 23:41:00	26		2013-02-19 23:43:00	31			2013-02-19 23:46:00	29.5		2013-02-19 23:48:00	34.5
		2013-02-17 23:35:00	33		2013-02-17 23:40:00	34.5			2013-02-17 23:56:00	31.5		2013-02-17 23:22:00	34			2013-02-17 23:24:00	34		2013-02-17 23:25:00	34			2013-02-17 23:27:00	33.5		2013-02-17 23:30:00	35			2013-02-17 23:33:00	33.5		2013-02-17 23:34:00	34.5			2013-02-19 23:51:00	26		2013-02-19 23:53:00	31			2013-02-19 23:56:00	29.5		2013-02-19 23:58:00	34
		2013-02-17 23:45:00	33		2013-02-17 23:50:00	34.5			2013-02-18 00:06:00	31.5		2013-02-17 23:32:00	34			2013-02-17 23:34:00	33.5		2013-02-17 23:35:00	34			2013-02-17 23:37:00	33		2013-02-17 23:40:00	34.5			2013-02-17 23:43:00	33.5		2013-02-17 23:44:00	34.5			2013-02-20 00:01:00	25.5		2013-02-20 00:03:00	30.5			2013-02-20 00:06:00	29		2013-02-20 00:08:00	34
		2013-02-17 23:55:00	33		2013-02-18	34.5			2013-02-18 00:16:00	31		2013-02-17 23:42:00	34			2013-02-17 23:44:00	33.5		2013-02-17 23:45:00	34			2013-02-17 23:47:00	33		2013-02-17 23:50:00	34.5			2013-02-17 23:53:00	33		2013-02-17 23:54:00	34			2013-02-20 00:11:00	25.5		2013-02-20 00:13:00	30.5			2013-02-20 00:16:00	29		2013-02-20 00:18:00	33.5
		2013-02-18 00:05:00	32.5		2013-02-18 00:10:00	34			2013-02-18 00:26:00	31		2013-02-17 23:52:00	33.5			2013-02-17 23:54:00	33.5		2013-02-17 23:55:00	33.5			2013-02-17 23:57:00	33		2013-02-18	34.5			2013-02-18 00:03:00	33		2013-02-18 00:04:00	34			2013-02-20 00:21:00	25		2013-02-20 00:23:00	30			2013-02-20 00:26:00	28.5		2013-02-20 00:28:00	33.5
		2013-02-18 00:15:00	32.5		2013-02-18 00:20:00	34			2013-02-18 00:36:00	31		2013-02-18 00:02:00	33.5			2013-02-18 00:04:00	33		2013-02-18 00:05:00	33.5			2013-02-18 00:07:00	32.5		2013-02-18 00:10:00	34.5			2013-02-18 00:13:00	33		2013-02-18 00:14:00	34			2013-02-20 00:31:00	25		2013-02-20 00:33:00	30			2013-02-20 00:36:00	28.5		2013-02-20 00:38:00	33
		2013-02-18 00:25:00	32.5		2013-02-18 00:30:00	34			2013-02-18 00:46:00	30.5		2013-02-18 00:12:00	33.5			2013-02-18 00:14:00	33		2013-02-18 00:15:00	33.5			2013-02-18 00:17:00	32.5		2013-02-18 00:20:00	34.5			2013-02-18 00:23:00	33		2013-02-18 00:24:00	34			2013-02-20 00:41:00	25		2013-02-20 00:43:00	30			2013-02-20 00:46:00	28.5		2013-02-20 00:48:00	33
		2013-02-18 00:35:00	32.5		2013-02-18 00:40:00	34			2013-02-18 00:56:00	30.5		2013-02-18 00:22:00	33.5			2013-02-18 00:24:00	33		2013-02-18 00:25:00	33.5			2013-02-18 00:27:00	32.5		2013-02-18 00:30:00	34			2013-02-18 00:33:00	32.5		2013-02-18 00:34:00	33.5			2013-02-20 00:51:00	25		2013-02-20 00:53:00	29.5			2013-02-20 00:56:00	28.5		2013-02-20 00:58:00	33
		2013-02-18 00:45:00	32		2013-02-18 00:50:00	33.5			2013-02-18 01:06:00	30.5		2013-02-18 00:32:00	33			2013-02-18 00:34:00	33		2013-02-18 00:35:00	33			2013-02-18 00:37:00	32.5		2013-02-18 00:40:00	34			2013-02-18 00:43:00	32.5		2013-02-18 00:44:00	33.5			2013-02-20 01:01:00	24.5		2013-02-20 01:03:00	29.5			2013-02-20 01:06:00	28		2013-02-20 01:08:00	32.5
		2013-02-18 00:55:00	32		2013-02-18 01:00:00	33.5			2013-02-18 01:16:00	30.5		2013-02-18 00:42:00	33			2013-02-18 00:44:00	32.5		2013-02-18 00:45:00	33			2013-02-18 00:47:00	32		2013-02-18 00:50:00	34			2013-02-18 00:53:00	32.5		2013-02-18 00:54:00	33.5			2013-02-20 01:11:00	24.5		2013-02-20 01:13:00	29			2013-02-20 01:16:00	28		2013-02-20 01:18:00	32.5
		2013-02-18 01:05:00	32		2013-02-18 01:10:00	33.5			2013-02-18 01:26:00	30.5		2013-02-18 00:52:00	33			2013-02-18 00:54:00	32.5		2013-02-18 00:55:00	33			2013-02-18 00:57:00	32		2013-02-18 01:00:00	33.5			2013-02-18 01:03:00	32		2013-02-18 01:04:00	33.5			2013-02-20 01:21:00	24		2013-02-20 01:23:00	29			2013-02-20 01:26:00	27.5		2013-02-20 01:28:00	32
		2013-02-18 01:15:00	32		2013-02-18 01:20:00	33.5			2013-02-18 01:36:00	30.5		2013-02-18 01:02:00	33			2013-02-18 01:04:00	32.5		2013-02-18 01:05:00	33			2013-02-18 01:07:00	32		2013-02-18 01:10:00	33.5			2013-02-18 01:13:00	32		2013-02-18 01:14:00	33			2013-02-20 01:31:00	24		2013-02-20 01:33:00	29			2013-02-20 01:36:00	27.5		2013-02-20 01:38:00	32
		2013-02-18 01:25:00	31.5		2013-02-18 01:30:00	33			2013-02-18 01:46:00	30		2013-02-18 01:12:00	32.5			2013-02-18 01:14:00	32.5		2013-02-18 01:15:00	33			2013-02-18 01:17:00	32		2013-02-18 01:20:00	33.5			2013-02-18 01:23:00	32		2013-02-18 01:24:00	33			2013-02-20 01:41:00	24		2013-02-20 01:43:00	28.5			2013-02-20 01:46:00	27.5		2013-02-20 01:48:00	32
		2013-02-18 01:35:00	31.5		2013-02-18 01:40:00	33			2013-02-18 01:56:00	30		2013-02-18 01:22:00	32.5			2013-02-18 01:24:00	32		2013-02-18 01:25:00	32.5			2013-02-18 01:27:00	31.5		2013-02-18 01:30:00	33.5			2013-02-18 01:33:00	32		2013-02-18 01:34:00	33			2013-02-20 01:51:00	23.5		2013-02-20 01:53:00	28.5			2013-02-20 01:56:00	27		2013-02-20 01:58:00	31.5
		2013-02-18 01:45:00	31.5		2013-02-18 01:50:00	33			2013-02-18 02:06:00	30		2013-02-18 01:32:00	32.5			2013-02-18 01:34:00	32		2013-02-18 01:35:00	32.5			2013-02-18 01:37:00	31.5		2013-02-18 01:40:00	33.5			2013-02-18 01:43:00	32		2013-02-18 01:44:00	33			2013-02-20 02:01:00	23.5		2013-02-20 02:03:00	28			2013-02-20 02:06:00	27		2013-02-20 02:08:00	31.5
		2013-02-18 01:55:00	31.5		2013-02-18 02:00:00	33			2013-02-18 02:16:00	30		2013-02-18 01:42:00	32.5			2013-02-18 01:44:00	32		2013-02-18 01:45:00	32.5			2013-02-18 01:47:00	31.5		2013-02-18 01:50:00	33			2013-02-18 01:53:00	31.5		2013-02-18 01:54:00	33			2013-02-20 02:11:00	23		2013-02-20 02:13:00	28			2013-02-20 02:16:00	26.5		2013-02-20 02:18:00	31.5
		2013-02-18 02:05:00	31.5		2013-02-18 02:10:00	33			2013-02-18 02:26:00	30		2013-02-18 01:52:00	32.5			2013-02-18 01:54:00	32		2013-02-18 01:55:00	32.5			2013-02-18 01:57:00	31.5		2013-02-18 02:00:00	33			2013-02-18 02:03:00	31.5		2013-02-18 02:04:00	33			2013-02-20 02:21:00	23		2013-02-20 02:23:00	28			2013-02-20 02:26:00	26.5		2013-02-20 02:28:00	31
		2013-02-18 02:15:00	31.5		2013-02-18 02:20:00	33			2013-02-18 02:36:00	29.5		2013-02-18 02:02:00	32.5			2013-02-18 02:04:00	32		2013-02-18 02:05:00	32.5			2013-02-18 02:07:00	31.5		2013-02-18 02:10:00	33			2013-02-18 02:13:00	31.5		2013-02-18 02:14:00	32.5			2013-02-20 02:31:00	23		2013-02-20 02:33:00	27.5			2013-02-20 02:36:00	26.5		2013-02-20 02:38:00	31
		2013-02-18 02:25:00	31		2013-02-18 02:30:00	32.5			2013-02-18 02:46:00	29.5		2013-02-18 02:12:00	32			2013-02-18 02:14:00	32		2013-02-18 02:15:00	32.5			2013-02-18 02:17:00	31.5		2013-02-18 02:20:00	33			2013-02-18 02:23:00	31.5		2013-02-18 02:24:00	32.5			2013-02-20 02:41:00	22.5		2013-02-20 02:43:00	27.5			2013-02-20 02:46:00	26		2013-02-20 02:48:00	31
		2013-02-18 02:35:00	31		2013-02-18 02:40:00	32.5			2013-02-18 02:56:00	29.5		2013-02-18 02:22:00	32			2013-02-18 02:24:00	31.5		2013-02-18 02:25:00	32			2013-02-18 02:27:00	31		2013-02-18 02:30:00	33			2013-02-18 02:33:00	31.5		2013-02-18 02:34:00	32.5			2013-02-20 02:51:00	22.5		2013-02-20 02:53:00	27.5			2013-02-20 02:56:00	26		2013-02-20 02:58:00	30.5
		2013-02-18 02:45:00	31		2013-02-18 02:50:00	32.5			2013-02-18 03:06:00	29		2013-02-18 02:32:00	32			2013-02-18 02:34:00	31.5		2013-02-18 02:35:00	32			2013-02-18 02:37:00	31		2013-02-18 02:40:00	32.5			2013-02-18 02:43:00	31		2013-02-18 02:44:00	32.5			2013-02-20 03:01:00	22.5		2013-02-20 03:03:00	27			2013-02-20 03:06:00	26		2013-02-20 03:08:00	30.5
		2013-02-18 02:55:00	30.5		2013-02-18 03:00:00	32			2013-02-18 03:16:00	29		2013-02-18 02:42:00	31.5			2013-02-18 02:44:00	31.5		2013-02-18 02:45:00	32			2013-02-18 02:47:00	31		2013-02-18 02:50:00	32.5			2013-02-18 02:53:00	31		2013-02-18 02:54:00	32			2013-02-20 03:11:00	22.5		2013-02-20 03:13:00	27			2013-02-20 03:16:00	26		2013-02-20 03:18:00	30.5
		2013-02-18 03:05:00	30.5		2013-02-18 03:10:00	32			2013-02-18 03:26:00	29		2013-02-18 02:52:00	31.5			2013-02-18 02:54:00	31.5		2013-02-18 02:55:00	31.5			2013-02-18 02:57:00	31		2013-02-18 03:00:00	32.5			2013-02-18 03:03:00	31		2013-02-18 03:04:00	32			2013-02-20 03:21:00	22.5		2013-02-20 03:23:00	27			2013-02-20 03:26:00	26		2013-02-20 03:28:00	30
		2013-02-18 03:15:00	30.5		2013-02-18 03:20:00	32			2013-02-18 03:36:00	29		2013-02-18 03:02:00	31.5			2013-02-18 03:04:00	31		2013-02-18 03:05:00	31.5			2013-02-18 03:07:00	30.5		2013-02-18 03:10:00	32			2013-02-18 03:13:00	31		2013-02-18 03:14:00	32			2013-02-20 03:31:00	22.5		2013-02-20 03:33:00	27			2013-02-20 03:36:00	25.5		2013-02-20 03:38:00	30
		2013-02-18 03:25:00	30.5		2013-02-18 03:30:00	32			2013-02-18 03:46:00	29		2013-02-18 03:12:00	31.5			2013-02-18 03:14:00	31		2013-02-18 03:15:00	31.5			2013-02-18 03:17:00	30.5		2013-02-18 03:20:00	32			2013-02-18 03:23:00	30.5		2013-02-18 03:24:00	32			2013-02-20 03:41:00	22.5		2013-02-20 03:43:00	27			2013-02-20 03:46:00	25.5		2013-02-20 03:48:00	30
		2013-02-18 03:35:00	30		2013-02-18 03:40:00	31.5			2013-02-18 03:56:00	28.5		2013-02-18 03:22:00	31			2013-02-18 03:24:00	31		2013-02-18 03:25:00	31.5			2013-02-18 03:27:00	30.5		2013-02-18 03:30:00	32			2013-02-18 03:33:00	30.5		2013-02-18 03:34:00	31.5			2013-02-20 03:51:00	22.5		2013-02-20 03:53:00	26.5			2013-02-20 03:56:00	25.5		2013-02-20 03:58:00	30
		2013-02-18 03:45:00	30		2013-02-18 03:50:00	31.5			2013-02-18 04:06:00	28.5		2013-02-18 03:32:00	31			2013-02-18 03:34:00	30.5		2013-02-18 03:35:00	31			2013-02-18 03:37:00	30.5		2013-02-18 03:40:00	32			2013-02-18 03:43:00	30.5		2013-02-18 03:44:00	31.5			2013-02-20 04:01:00	22		2013-02-20 04:03:00	26.5			2013-02-20 04:06:00	25.5		2013-02-20 04:08:00	29.5
		2013-02-18 03:55:00	30		2013-02-18 04:00:00	31.5			2013-02-18 04:16:00	28.5		2013-02-18 03:42:00	31			2013-02-18 03:44:00	30.5		2013-02-18 03:45:00	31			2013-02-18 03:47:00	30		2013-02-18 03:50:00	32			2013-02-18 03:53:00	30.5		2013-02-18 03:54:00	31.5			2013-02-20 04:11:00	22		2013-02-20 04:13:00	26.5			2013-02-20 04:16:00	25		2013-02-20 04:18:00	29.5
		2013-02-18 04:05:00	30		2013-02-18 04:10:00	31.5			2013-02-18 04:26:00	28.5		2013-02-18 03:52:00	31			2013-02-18 03:54:00	30.5		2013-02-18 03:55:00	31			2013-02-18 03:57:00	30		2013-02-18 04:00:00	31.5			2013-02-18 04:03:00	30		2013-02-18 04:04:00	31.5			2013-02-20 04:21:00	22		2013-02-20 04:23:00	26			2013-02-20 04:26:00	25		2013-02-20 04:28:00	29.5
		2013-02-18 04:15:00	29.5		2013-02-18 04:20:00	31.5			2013-02-18 04:36:00	28		2013-02-18 04:02:00	30.5			2013-02-18 04:04:00	30.5		2013-02-18 04:05:00	31			2013-02-18 04:07:00	30		2013-02-18 04:10:00	31.5			2013-02-18 04:13:00	30		2013-02-18 04:14:00	31			2013-02-20 04:31:00	21.5		2013-02-20 04:33:00	26			2013-02-20 04:36:00	25		2013-02-20 04:38:00	29.5
		2013-02-18 04:25:00	29.5		2013-02-18 04:30:00	31			2013-02-18 04:46:00	28		2013-02-18 04:12:00	30.5			2013-02-18 04:14:00	30		2013-02-18 04:15:00	30.5			2013-02-18 04:17:00	30		2013-02-18 04:20:00	31.5			2013-02-18 04:23:00	30		2013-02-18 04:24:00	31			2013-02-20 04:41:00	21.5		2013-02-20 04:43:00	26			2013-02-20 04:46:00	24.5		2013-02-20 04:48:00	29
		2013-02-18 04:35:00	29.5		2013-02-18 04:40:00	31			2013-02-18 04:56:00	28		2013-02-18 04:22:00	30.5			2013-02-18 04:24:00	30		2013-02-18 04:25:00	30.5			2013-02-18 04:27:00	29.5		2013-02-18 04:30:00	31.5			2013-02-18 04:33:00	30		2013-02-18 04:34:00	31			2013-02-20 04:51:00	21		2013-02-20 04:53:00	25.5			2013-02-20 04:56:00	24.5		2013-02-20 04:58:00	29
		2013-02-18 04:45:00	29.5		2013-02-18 04:50:00	31			2013-02-18 05:06:00	28		2013-02-18 04:32:00	30.5			2013-02-18 04:34:00	30		2013-02-18 04:35:00	30.5			2013-02-18 04:37:00	29.5		2013-02-18 04:40:00	31.5			2013-02-18 04:43:00	30		2013-02-18 04:44:00	31			2013-02-20 05:01:00	20.5		2013-02-20 05:03:00	25.5			2013-02-20 05:06:00	24.5		2013-02-20 05:08:00	29
		2013-02-18 04:55:00	29.5		2013-02-18 05:00:00	31			2013-02-18 05:16:00	28		2013-02-18 04:42:00	30.5			2013-02-18 04:44:00	30		2013-02-18 04:45:00	30.5			2013-02-18 04:47:00	29.5		2013-02-18 04:50:00	31			2013-02-18 04:53:00	29.5		2013-02-18 04:54:00	31			2013-02-20 05:11:00	20.5		2013-02-20 05:13:00	25			2013-02-20 05:16:00	24		2013-02-20 05:18:00	28.5
		2013-02-18 05:05:00	29		2013-02-18 05:10:00	30.5			2013-02-18 05:26:00	27.5		2013-02-18 04:52:00	30			2013-02-18 04:54:00	30		2013-02-18 04:55:00	30.5			2013-02-18 04:57:00	29.5		2013-02-18 05:00:00	31			2013-02-18 05:03:00	29.5		2013-02-18 05:04:00	31			2013-02-20 05:21:00	20.5		2013-02-20 05:23:00	25			2013-02-20 05:26:00	24		2013-02-20 05:28:00	28.5
		2013-02-18 05:15:00	29		2013-02-18 05:20:00	30.5			2013-02-18 05:36:00	27.5		2013-02-18 05:02:00	30			2013-02-18 05:04:00	29.5		2013-02-18 05:05:00	30.5			2013-02-18 05:07:00	29.5		2013-02-18 05:10:00	31			2013-02-18 05:13:00	29.5		2013-02-18 05:14:00	30.5			2013-02-20 05:31:00	20.5		2013-02-20 05:33:00	25			2013-02-20 05:36:00	23.5		2013-02-20 05:38:00	28.5
		2013-02-18 05:25:00	29		2013-02-18 05:30:00	30.5			2013-02-18 05:46:00	27.5		2013-02-18 05:12:00	30			2013-02-18 05:14:00	29.5		2013-02-18 05:15:00	30			2013-02-18 05:17:00	29		2013-02-18 05:20:00	31			2013-02-18 05:23:00	29.5		2013-02-18 05:24:00	30.5			2013-02-20 05:41:00	20		2013-02-20 05:43:00	24.5			2013-02-20 05:46:00	23.5		2013-02-20 05:48:00	28
		2013-02-18 05:35:00	29		2013-02-18 05:40:00	30.5			2013-02-18 05:56:00	27.5		2013-02-18 05:22:00	30			2013-02-18 05:24:00	29.5		2013-02-18 05:25:00	30			2013-02-18 05:27:00	29		2013-02-18 05:30:00	31			2013-02-18 05:33:00	29.5		2013-02-18 05:34:00	30.5			2013-02-20 05:51:00	20		2013-02-20 05:53:00	24.5			2013-02-20 05:56:00	23.5		2013-02-20 05:58:00	28
		2013-02-18 05:45:00	29		2013-02-18 05:50:00	30.5			2013-02-18 06:06:00	27.5		2013-02-18 05:32:00	30			2013-02-18 05:34:00	29.5		2013-02-18 05:35:00	30			2013-02-18 05:37:00	29		2013-02-18 05:40:00	30.5			2013-02-18 05:43:00	29		2013-02-18 05:44:00	30.5			2013-02-20 06:01:00	19.5		2013-02-20 06:03:00	24.5			2013-02-20 06:06:00	23		2013-02-20 06:08:00	28
		2013-02-18 05:55:00	28.5		2013-02-18 06:00:00	30.5			2013-02-18 06:16:00	27		2013-02-18 05:42:00	29.5			2013-02-18 05:44:00	29.5		2013-02-18 05:45:00	30			2013-02-18 05:47:00	29		2013-02-18 05:50:00	30.5			2013-02-18 05:53:00	29		2013-02-18 05:54:00	30			2013-02-20 06:11:00	19.5		2013-02-20 06:13:00	24			2013-02-20 06:16:00	23		2013-02-20 06:18:00	27.5
		2013-02-18 06:05:00	28.5		2013-02-18 06:10:00	30			2013-02-18 06:26:00	27		2013-02-18 05:52:00	29.5			2013-02-18 05:54:00	29		2013-02-18 05:55:00	30			2013-02-18 05:57:00	29		2013-02-18 06:00:00	30.5			2013-02-18 06:03:00	29		2013-02-18 06:04:00	30			2013-02-20 06:21:00	19.5		2013-02-20 06:23:00	24			2013-02-20 06:26:00	23		2013-02-20 06:28:00	27.5
		2013-02-18 06:15:00	28.5		2013-02-18 06:20:00	30			2013-02-18 06:36:00	27		2013-02-18 06:02:00	29.5			2013-02-18 06:04:00	29		2013-02-18 06:05:00	29.5			2013-02-18 06:07:00	28.5		2013-02-18 06:10:00	30.5			2013-02-18 06:13:00	29		2013-02-18 06:14:00	30			2013-02-20 06:31:00	19.5		2013-02-20 06:33:00	24			2013-02-20 06:36:00	22.5		2013-02-20 06:38:00	27.5
		2013-02-18 06:25:00	28.5		2013-02-18 06:30:00	30			2013-02-18 06:46:00	27		2013-02-18 06:12:00	29.5			2013-02-18 06:14:00	29		2013-02-18 06:15:00	29.5			2013-02-18 06:17:00	28.5		2013-02-18 06:20:00	30.5			2013-02-18 06:23:00	28.5		2013-02-18 06:24:00	30			2013-02-20 06:41:00	19		2013-02-20 06:43:00	23.5			2013-02-20 06:46:00	22.5		2013-02-20 06:48:00	27.5
		2013-02-18 06:35:00	28		2013-02-18 06:40:00	30			2013-02-18 06:56:00	27		2013-02-18 06:22:00	29.5			2013-02-18 06:24:00	29		2013-02-18 06:25:00	29.5			2013-02-18 06:27:00	28.5		2013-02-18 06:30:00	30			2013-02-18 06:33:00	28.5		2013-02-18 06:34:00	29.5			2013-02-20 06:51:00	19		2013-02-20 06:53:00	23.5			2013-02-20 06:56:00	22.5		2013-02-20 06:58:00	27
		2013-02-18 06:45:00	28		2013-02-18 06:50:00	29.5			2013-02-18 07:06:00	27		2013-02-18 06:32:00	29			2013-02-18 06:34:00	28.5		2013-02-18 06:35:00	29.5			2013-02-18 06:37:00	28.5		2013-02-18 06:40:00	30			2013-02-18 06:43:00	28.5		2013-02-18 06:44:00	29.5			2013-02-20 07:01:00	19		2013-02-20 07:03:00	23.5			2013-02-20 07:06:00	22.5		2013-02-20 07:08:00	27
		2013-02-18 06:55:00	28		2013-02-18 07:00:00	29.5			2013-02-18 07:16:00	26.5		2013-02-18 06:42:00	29			2013-02-18 06:44:00	28.5		2013-02-18 06:45:00	29			2013-02-18 06:47:00	28		2013-02-18 06:50:00	30			2013-02-18 06:53:00	28.5		2013-02-18 06:54:00	29.5			2013-02-20 07:11:00	19		2013-02-20 07:13:00	23.5			2013-02-20 07:16:00	22.5		2013-02-20 07:18:00	27
		2013-02-18 07:05:00	28		2013-02-18 07:10:00	29.5			2013-02-18 07:26:00	26.5		2013-02-18 06:52:00	29			2013-02-18 06:54:00	28.5		2013-02-18 06:55:00	29			2013-02-18 06:57:00	28		2013-02-18 07:00:00	30			2013-02-18 07:03:00	28.5		2013-02-18 07:04:00	29.5			2013-02-20 07:21:00	19		2013-02-20 07:23:00	23.5			2013-02-20 07:26:00	22		2013-02-20 07:28:00	27
		2013-02-18 07:15:00	28		2013-02-18 07:20:00	29.5			2013-02-18 07:36:00	27		2013-02-18 07:02:00	29			2013-02-18 07:04:00	28.5		2013-02-18 07:05:00	29			2013-02-18 07:07:00	28		2013-02-18 07:10:00	30			2013-02-18 07:13:00	28.5		2013-02-18 07:14:00	29.5			2013-02-20 07:31:00	19		2013-02-20 07:33:00	23.5			2013-02-20 07:36:00	22		2013-02-20 07:38:00	26.5
		2013-02-18 07:25:00	28		2013-02-18 07:30:00	29.5			2013-02-18 07:46:00	27		2013-02-18 07:12:00	29			2013-02-18 07:14:00	28.5		2013-02-18 07:15:00	29			2013-02-18 07:17:00	28		2013-02-18 07:20:00	29.5			2013-02-18 07:23:00	28		2013-02-18 07:24:00	29			2013-02-20 07:41:00	19		2013-02-20 07:43:00	23.5			2013-02-20 07:46:00	22.5		2013-02-20 07:48:00	26.5
		2013-02-18 07:35:00	28		2013-02-18 07:40:00	29.5			2013-02-18 07:56:00	27		2013-02-18 07:22:00	28.5			2013-02-18 07:24:00	28.5		2013-02-18 07:25:00	29			2013-02-18 07:27:00	28		2013-02-18 07:30:00	29.5			2013-02-18 07:33:00	28		2013-02-18 07:34:00	29.5			2013-02-20 07:51:00	19.5		2013-02-20 07:53:00	23.5			2013-02-20 07:56:00	22.5		2013-02-20 07:58:00	26.5
		2013-02-18 07:45:00	28		2013-02-18 07:50:00	29.5			2013-02-18 08:06:00	26.5		2013-02-18 07:32:00	29			2013-02-18 07:34:00	28.5		2013-02-18 07:35:00	29			2013-02-18 07:37:00	28		2013-02-18 07:40:00	29.5			2013-02-18 07:43:00	28		2013-02-18 07:44:00	29.5			2013-02-20 08:01:00	20		2013-02-20 08:03:00	24			2013-02-20 08:06:00	22.5		2013-02-20 08:08:00	27
		2013-02-18 07:55:00	28		2013-02-18 08:00:00	29.5			2013-02-18 08:16:00	27		2013-02-18 07:42:00	29			2013-02-18 07:44:00	28.5		2013-02-18 07:45:00	29			2013-02-18 07:47:00	28		2013-02-18 07:50:00	29.5			2013-02-18 07:53:00	28		2013-02-18 07:54:00	29			2013-02-20 08:11:00	20		2013-02-20 08:13:00	24.5			2013-02-20 08:16:00	23		2013-02-20 08:18:00	27
		2013-02-18 08:05:00	27.5		2013-02-18 08:10:00	29.5			2013-02-18 08:26:00	27		2013-02-18 07:52:00	28.5			2013-02-18 07:54:00	28.5		2013-02-18 07:55:00	29			2013-02-18 07:57:00	28		2013-02-18 08:00:00	29.5			2013-02-18 08:03:00	28		2013-02-18 08:04:00	29			2013-02-20 08:21:00	20.5		2013-02-20 08:23:00	25			2013-02-20 08:26:00	23.5		2013-02-20 08:28:00	27
		2013-02-18 08:15:00	27.5		2013-02-18 08:20:00	29			2013-02-18 08:36:00	27.5		2013-02-18 08:02:00	28.5			2013-02-18 08:04:00	28.5		2013-02-18 08:05:00	29			2013-02-18 08:07:00	28		2013-02-18 08:10:00	29.5			2013-02-18 08:13:00	28		2013-02-18 08:14:00	29			2013-02-20 08:31:00	21		2013-02-20 08:33:00	25.5			2013-02-20 08:36:00	25		2013-02-20 08:38:00	27.5
		2013-02-18 08:25:00	28		2013-02-18 08:30:00	29			2013-02-18 08:46:00	28		2013-02-18 08:12:00	28.5			2013-02-18 08:14:00	28		2013-02-18 08:15:00	29			2013-02-18 08:17:00	28		2013-02-18 08:20:00	29.5			2013-02-18 08:23:00	28		2013-02-18 08:24:00	29.5			2013-02-20 08:41:00	21.5		2013-02-20 08:43:00	26			2013-02-20 08:46:00	26		2013-02-20 08:48:00	27.5
		2013-02-18 08:35:00	28		2013-02-18 08:40:00	29.5			2013-02-18 08:56:00	28		2013-02-18 08:22:00	28.5			2013-02-18 08:24:00	28		2013-02-18 08:25:00	29			2013-02-18 08:27:00	28		2013-02-18 08:30:00	29.5			2013-02-18 08:33:00	28.5		2013-02-18 08:34:00	30			2013-02-20 08:51:00	22		2013-02-20 08:53:00	27			2013-02-20 08:56:00	27		2013-02-20 08:58:00	28
		2013-02-18 08:45:00	28		2013-02-18 08:50:00	29.5			2013-02-18 09:06:00	28.5		2013-02-18 08:32:00	28.5			2013-02-18 08:34:00	28		2013-02-18 08:35:00	29.5			2013-02-18 08:37:00	28		2013-02-18 08:40:00	30			2013-02-18 08:43:00	28.5		2013-02-18 08:44:00	30			2013-02-20 09:01:00	23		2013-02-20 09:03:00	27.5			2013-02-20 09:06:00	28		2013-02-20 09:08:00	28.5
		2013-02-18 08:55:00	28.5		2013-02-18 09:00:00	29.5			2013-02-18 09:16:00	29.5		2013-02-18 08:42:00	29			2013-02-18 08:44:00	28.5		2013-02-18 08:45:00	29.5			2013-02-18 08:47:00	28		2013-02-18 08:50:00	30			2013-02-18 08:53:00	29		2013-02-18 08:54:00	30			2013-02-20 09:11:00	24		2013-02-20 09:13:00	28.5			2013-02-20 09:16:00	29		2013-02-20 09:18:00	29
		2013-02-18 09:05:00	28.5		2013-02-18 09:10:00	29.5			2013-02-18 09:26:00	30.5		2013-02-18 08:52:00	29			2013-02-18 08:54:00	28.5		2013-02-18 08:55:00	30			2013-02-18 08:57:00	28.5		2013-02-18 09:00:00	30			2013-02-18 09:03:00	29		2013-02-18 09:04:00	30.5			2013-02-20 09:21:00	25.5		2013-02-20 09:23:00	29.5			2013-02-20 09:26:00	30.5		2013-02-20 09:28:00	30
		2013-02-18 09:15:00	29		2013-02-18 09:20:00	30			2013-02-18 09:36:00	32		2013-02-18 09:02:00	29			2013-02-18 09:04:00	28.5		2013-02-18 09:05:00	30.5			2013-02-18 09:07:00	28.5		2013-02-18 09:10:00	30.5			2013-02-18 09:13:00	29.5		2013-02-18 09:14:00	31.5			2013-02-20 09:31:00	27.5		2013-02-20 09:33:00	30.5			2013-02-20 09:36:00	31.5		2013-02-20 09:38:00	30.5
		2013-02-18 09:25:00	30		2013-02-18 09:30:00	31			2013-02-18 09:46:00	34		2013-02-18 09:12:00	29.5			2013-02-18 09:14:00	29		2013-02-18 09:15:00	31			2013-02-18 09:17:00	29		2013-02-18 09:20:00	31			2013-02-18 09:23:00	30		2013-02-18 09:24:00	32.5			2013-02-20 09:41:00	29.5		2013-02-20 09:43:00	31.5			2013-02-20 09:46:00	32.5		2013-02-20 09:48:00	31.5
		2013-02-18 09:35:00	30.5		2013-02-18 09:40:00	31.5			2013-02-18 09:56:00	36.5		2013-02-18 09:22:00	30			2013-02-18 09:24:00	30		2013-02-18 09:25:00	32.5			2013-02-18 09:27:00	29.5		2013-02-18 09:30:00	32			2013-02-18 09:33:00	31		2013-02-18 09:34:00	33.5			2013-02-20 09:51:00	31.5		2013-02-20 09:53:00	32.5			2013-02-20 09:56:00	33.5		2013-02-20 09:58:00	32
		2013-02-18 09:45:00	32		2013-02-18 09:50:00	33			2013-02-18 10:06:00	38.5		2013-02-18 09:32:00	31			2013-02-18 09:34:00	30.5		2013-02-18 09:35:00	33.5			2013-02-18 09:37:00	30.5		2013-02-18 09:40:00	33			2013-02-18 09:43:00	31.5		2013-02-18 09:44:00	35			2013-02-20 10:01:00	33.5		2013-02-20 10:03:00	34			2013-02-20 10:06:00	35		2013-02-20 10:08:00	33
		2013-02-18 09:55:00	33.5		2013-02-18 10:00:00	34			2013-02-18 10:16:00	40		2013-02-18 09:42:00	32			2013-02-18 09:44:00	31.5		2013-02-18 09:45:00	35.5			2013-02-18 09:47:00	31.5		2013-02-18 09:50:00	34.5			2013-02-18 09:53:00	33		2013-02-18 09:54:00	37.5			2013-02-20 10:11:00	35.5		2013-02-20 10:13:00	35			2013-02-20 10:16:00	36		2013-02-20 10:18:00	34
		2013-02-18 10:05:00	35		2013-02-18 10:10:00	35			2013-02-18 10:26:00	40.5		2013-02-18 09:52:00	33.5			2013-02-18 09:54:00	33.5		2013-02-18 09:55:00	38			2013-02-18 09:57:00	33		2013-02-18 10:00:00	36			2013-02-18 10:03:00	35		2013-02-18 10:04:00	39.5			2013-02-20 10:21:00	37.5		2013-02-20 10:23:00	36			2013-02-20 10:26:00	37		2013-02-20 10:28:00	35
		2013-02-18 10:15:00	36.5		2013-02-18 10:20:00	36			2013-02-18 10:36:00	40		2013-02-18 10:02:00	35			2013-02-18 10:04:00	35		2013-02-18 10:05:00	40			2013-02-18 10:07:00	34.5		2013-02-18 10:10:00	37.5			2013-02-18 10:13:00	36.5		2013-02-18 10:14:00	41			2013-02-20 10:31:00	39		2013-02-20 10:33:00	37			2013-02-20 10:36:00	38.5		2013-02-20 10:38:00	35.5
		2013-02-18 10:25:00	37.5		2013-02-18 10:30:00	36.5			2013-02-18 10:46:00	40.5		2013-02-18 10:12:00	36			2013-02-18 10:14:00	36		2013-02-18 10:15:00	41			2013-02-18 10:17:00	35.5		2013-02-18 10:20:00	38.5			2013-02-18 10:23:00	37.5		2013-02-18 10:24:00	41			2013-02-20 10:41:00	40.5		2013-02-20 10:43:00	38			2013-02-20 10:46:00	39.5		2013-02-20 10:48:00	36.5
		2013-02-18 10:35:00	37.5		2013-02-18 10:40:00	36.5			2013-02-18 10:56:00	42		2013-02-18 10:22:00	37			2013-02-18 10:24:00	37		2013-02-18 10:25:00	41			2013-02-18 10:27:00	36.5		2013-02-18 10:30:00	39			2013-02-18 10:33:00	38		2013-02-18 10:34:00	41			2013-02-20 10:51:00	42.5		2013-02-20 10:53:00	39.5			2013-02-20 10:56:00	40.5		2013-02-20 10:58:00	37.5
		2013-02-18 10:45:00	38		2013-02-18 10:50:00	37.5			2013-02-18 11:06:00	43.5		2013-02-18 10:32:00	37			2013-02-18 10:34:00	37		2013-02-18 10:35:00	40.5			2013-02-18 10:37:00	36.5		2013-02-18 10:40:00	39			2013-02-18 10:43:00	38		2013-02-18 10:44:00	41			2013-02-20 11:01:00	44		2013-02-20 11:03:00	40.5			2013-02-20 11:06:00	42		2013-02-20 11:08:00	38.5
		2013-02-18 10:55:00	38.5		2013-02-18 11:00:00	38.5			2013-02-18 11:16:00	45.5		2013-02-18 10:42:00	37			2013-02-18 10:44:00	37.5		2013-02-18 10:45:00	41			2013-02-18 10:47:00	37		2013-02-18 10:50:00	39.5			2013-02-18 10:53:00	38.5		2013-02-18 10:54:00	42.5			2013-02-20 11:11:00	45.5		2013-02-20 11:13:00	41.5			2013-02-20 11:16:00	43		2013-02-20 11:18:00	39.5
		2013-02-18 11:05:00	40		2013-02-18 11:10:00	39.5			2013-02-18 11:26:00	47		2013-02-18 10:52:00	38			2013-02-18 10:54:00	38		2013-02-18 10:55:00	43			2013-02-18 10:57:00	38		2013-02-18 11:00:00	40.5			2013-02-18 11:03:00	40		2013-02-18 11:04:00	44			2013-02-20 11:21:00	47		2013-02-20 11:23:00	42.5			2013-02-20 11:26:00	44		2013-02-20 11:28:00	40
		2013-02-18 11:15:00	41		2013-02-18 11:20:00	41			2013-02-18 11:36:00	48		2013-02-18 11:02:00	39			2013-02-18 11:04:00	39.5		2013-02-18 11:05:00	44.5			2013-02-18 11:07:00	39		2013-02-18 11:10:00	42			2013-02-18 11:13:00	41		2013-02-18 11:14:00	45.5			2013-02-20 11:31:00	48		2013-02-20 11:33:00	43.5			2013-02-20 11:36:00	45		2013-02-20 11:38:00	41
		2013-02-18 11:25:00	42.5		2013-02-18 11:30:00	42.5			2013-02-18 11:46:00	49.5		2013-02-18 11:12:00	40.5			2013-02-18 11:14:00	41		2013-02-18 11:15:00	46			2013-02-18 11:17:00	40		2013-02-18 11:20:00	43.5			2013-02-18 11:23:00	42.5		2013-02-18 11:24:00	47			2013-02-20 11:41:00	49		2013-02-20 11:43:00	44.5			2013-02-20 11:46:00	46		2013-02-20 11:48:00	42
		2013-02-18 11:35:00	43.5		2013-02-18 11:40:00	43.5			2013-02-18 11:56:00	50.5		2013-02-18 11:22:00	42			2013-02-18 11:24:00	42		2013-02-18 11:25:00	47.5			2013-02-18 11:27:00	41		2013-02-18 11:30:00	44.5			2013-02-18 11:33:00	43.5		2013-02-18 11:34:00	48.5			2013-02-20 11:51:00	50.5		2013-02-20 11:53:00	45.5			2013-02-20 11:56:00	46.5		2013-02-20 11:58:00	43
		2013-02-18 11:45:00	44.5		2013-02-18 11:50:00	44.5			2013-02-18 12:06:00	51.5		2013-02-18 11:32:00	43			2013-02-18 11:34:00	43		2013-02-18 11:35:00	48.5			2013-02-18 11:37:00	42.5		2013-02-18 11:40:00	45.5			2013-02-18 11:43:00	44.5		2013-02-18 11:44:00	49.5			2013-02-20 12:01:00	51.5		2013-02-20 12:03:00	46.5			2013-02-20 12:06:00	47.5		2013-02-20 12:08:00	44
		2013-02-18 11:55:00	45.5		2013-02-18 12:00:00	45.5			2013-02-18 12:16:00	52.5		2013-02-18 11:42:00	44			2013-02-18 11:44:00	44.5		2013-02-18 11:45:00	50			2013-02-18 11:47:00	43.5		2013-02-18 11:50:00	47			2013-02-18 11:53:00	45.5		2013-02-18 11:54:00	50.5			2013-02-20 12:11:00	53		2013-02-20 12:13:00	47.5			2013-02-20 12:16:00	48.5		2013-02-20 12:18:00	44.5
		2013-02-18 12:05:00	46.5		2013-02-18 12:10:00	46.5			2013-02-18 12:26:00	53		2013-02-18 11:52:00	45			2013-02-18 11:54:00	45.5		2013-02-18 11:55:00	51			2013-02-18 11:57:00	44.5		2013-02-18 12:00:00	48			2013-02-18 12:03:00	46.5		2013-02-18 12:04:00	51.5			2013-02-20 12:21:00	54.5		2013-02-20 12:23:00	48.5			2013-02-20 12:26:00	49.5		2013-02-20 12:28:00	45.5
		2013-02-18 12:15:00	47		2013-02-18 12:20:00	47.5			2013-02-18 12:36:00	54		2013-02-18 12:02:00	46			2013-02-18 12:04:00	46.5		2013-02-18 12:05:00	51.5			2013-02-18 12:07:00	45.5		2013-02-18 12:10:00	49			2013-02-18 12:13:00	47.5		2013-02-18 12:14:00	52.5			2013-02-20 12:31:00	55.5		2013-02-20 12:33:00	49			2013-02-20 12:36:00	50.5		2013-02-20 12:38:00	46.5
		2013-02-18 12:25:00	48		2013-02-18 12:30:00	48.5			2013-02-18 12:46:00	54.5		2013-02-18 12:12:00	47			2013-02-18 12:14:00	47.5		2013-02-18 12:15:00	52.5			2013-02-18 12:17:00	46		2013-02-18 12:20:00	49.5			2013-02-18 12:23:00	48		2013-02-18 12:24:00	53			2013-02-20 12:41:00	56.5		2013-02-20 12:43:00	50			2013-02-20 12:46:00	51		2013-02-20 12:48:00	47
		2013-02-18 12:35:00	49		2013-02-18 12:40:00	49.5			2013-02-18 12:56:00	55.5		2013-02-18 12:22:00	48			2013-02-18 12:24:00	48		2013-02-18 12:25:00	53			2013-02-18 12:27:00	47		2013-02-18 12:30:00	50.5			2013-02-18 12:33:00	49		2013-02-18 12:34:00	54			2013-02-20 12:51:00	57		2013-02-20 12:53:00	51			2013-02-20 12:56:00	51.5		2013-02-20 12:58:00	47.5
		2013-02-18 12:45:00	49.5		2013-02-18 12:50:00	50			2013-02-18 13:06:00	56.5		2013-02-18 12:32:00	49			2013-02-18 12:34:00	49		2013-02-18 12:35:00	54			2013-02-18 12:37:00	48		2013-02-18 12:40:00	51.5			2013-02-18 12:43:00	49.5		2013-02-18 12:44:00	54.5			2013-02-20 13:01:00	57.5		2013-02-20 13:03:00	51.5			2013-02-20 13:06:00	52.5		2013-02-20 13:08:00	48.5
		2013-02-18 12:55:00	50		2013-02-18 13:00:00	51			2013-02-18 13:16:00	57		2013-02-18 12:42:00	49.5			2013-02-18 12:44:00	50		2013-02-18 12:45:00	54.5			2013-02-18 12:47:00	48.5		2013-02-18 12:50:00	52			2013-02-18 12:53:00	50.5		2013-02-18 12:54:00	55.5			2013-02-20 13:11:00	58.5		2013-02-20 13:13:00	52			2013-02-20 13:16:00	53		2013-02-20 13:18:00	49
		2013-02-18 13:05:00	51		2013-02-18 13:10:00	51.5			2013-02-18 13:26:00	57.5		2013-02-18 12:52:00	50.5			2013-02-18 12:54:00	50.5		2013-02-18 12:55:00	55.5			2013-02-18 12:57:00	49.5		2013-02-18 13:00:00	53			2013-02-18 13:03:00	51		2013-02-18 13:04:00	56			2013-02-20 13:21:00	59		2013-02-20 13:23:00	53			2013-02-20 13:26:00	53.5		2013-02-20 13:28:00	49.5
		2013-02-18 13:15:00	51.5		2013-02-18 13:20:00	52			2013-02-18 13:36:00	58		2013-02-18 13:02:00	51			2013-02-18 13:04:00	51.5		2013-02-18 13:05:00	56			2013-02-18 13:07:00	50		2013-02-18 13:10:00	54			2013-02-18 13:13:00	51.5		2013-02-18 13:14:00	56.5			2013-02-20 13:31:00	60		2013-02-20 13:33:00	53.5			2013-02-20 13:36:00	54		2013-02-20 13:38:00	50.5
		2013-02-18 13:25:00	52		2013-02-18 13:30:00	53			2013-02-18 13:46:00	58.5		2013-02-18 13:12:00	52			2013-02-18 13:14:00	52		2013-02-18 13:15:00	56.5			2013-02-18 13:17:00	50.5		2013-02-18 13:20:00	54.5			2013-02-18 13:23:00	52		2013-02-18 13:24:00	57			2013-02-20 13:41:00	60.5		2013-02-20 13:43:00	54			2013-02-20 13:46:00	54.5		2013-02-20 13:48:00	51
		2013-02-18 13:35:00	52.5		2013-02-18 13:40:00	53.5			2013-02-18 13:56:00	59		2013-02-18 13:22:00	52.5			2013-02-18 13:24:00	52.5		2013-02-18 13:25:00	57			2013-02-18 13:27:00	51.5		2013-02-18 13:30:00	55			2013-02-18 13:33:00	52.5		2013-02-18 13:34:00	57.5			2013-02-20 13:51:00	61		2013-02-20 13:53:00	54.5			2013-02-20 13:56:00	55		2013-02-20 13:58:00	51.5
		2013-02-18 13:45:00	53		2013-02-18 13:50:00	54.5			2013-02-18 14:06:00	59.5		2013-02-18 13:32:00	53			2013-02-18 13:34:00	53.5		2013-02-18 13:35:00	57.5			2013-02-18 13:37:00	52		2013-02-18 13:40:00	56			2013-02-18 13:43:00	53		2013-02-18 13:44:00	58			2013-02-20 14:01:00	61		2013-02-20 14:03:00	55			2013-02-20 14:06:00	55		2013-02-20 14:08:00	52
		2013-02-18 13:55:00	53.5		2013-02-18 14:00:00	55			2013-02-18 14:16:00	59.5		2013-02-18 13:42:00	54			2013-02-18 13:44:00	54		2013-02-18 13:45:00	58			2013-02-18 13:47:00	52.5		2013-02-18 13:50:00	56.5			2013-02-18 13:53:00	53.5		2013-02-18 13:54:00	59			2013-02-20 14:11:00	62		2013-02-20 14:13:00	55.5			2013-02-20 14:16:00	55.5		2013-02-20 14:18:00	52.5
		2013-02-18 14:05:00	54		2013-02-18 14:10:00	55.5			2013-02-18 14:26:00	60		2013-02-18 13:52:00	54.5			2013-02-18 13:54:00	54.5		2013-02-18 13:55:00	58.5			2013-02-18 13:57:00	53		2013-02-18 14:00:00	57			2013-02-18 14:03:00	54		2013-02-18 14:04:00	59			2013-02-20 14:21:00	61.5		2013-02-20 14:23:00	56			2013-02-20 14:26:00	56		2013-02-20 14:28:00	52.5
		2013-02-18 14:15:00	54.5		2013-02-18 14:20:00	56			2013-02-18 14:36:00	60		2013-02-18 14:02:00	55			2013-02-18 14:04:00	55		2013-02-18 14:05:00	59			2013-02-18 14:07:00	53.5		2013-02-18 14:10:00	57.5			2013-02-18 14:13:00	54.5		2013-02-18 14:14:00	59.5			2013-02-20 14:31:00	62		2013-02-20 14:33:00	56			2013-02-20 14:36:00	56		2013-02-20 14:38:00	53
		2013-02-18 14:25:00	54.5		2013-02-18 14:30:00	56.5			2013-02-18 14:46:00	60		2013-02-18 14:12:00	55.5			2013-02-18 14:14:00	55.5		2013-02-18 14:15:00	59			2013-02-18 14:17:00	54		2013-02-18 14:20:00	58			2013-02-18 14:23:00	55		2013-02-18 14:24:00	59.5			2013-02-20 14:41:00	62.5		2013-02-20 14:43:00	56.5			2013-02-20 14:46:00	56		2013-02-20 14:48:00	53.5
		2013-02-18 14:35:00	55		2013-02-18 14:40:00	57			2013-02-18 14:56:00	60		2013-02-18 14:22:00	56			2013-02-18 14:24:00	56		2013-02-18 14:25:00	59.5			2013-02-18 14:27:00	54.5		2013-02-18 14:30:00	58.5			2013-02-18 14:33:00	55		2013-02-18 14:34:00	60			2013-02-20 14:51:00	62.5		2013-02-20 14:53:00	56.5			2013-02-20 14:56:00	56.5		2013-02-20 14:58:00	53.5
		2013-02-18 14:45:00	55.5		2013-02-18 14:50:00	57			2013-02-18 15:06:00	60		2013-02-18 14:32:00	56.5			2013-02-18 14:34:00	56.5		2013-02-18 14:35:00	60			2013-02-18 14:37:00	55		2013-02-18 14:40:00	58.5			2013-02-18 14:43:00	55.5		2013-02-18 14:44:00	60			2013-02-20 15:01:00	62.5		2013-02-20 15:03:00	57			2013-02-20 15:06:00	56.5		2013-02-20 15:08:00	53.5
		2013-02-18 14:55:00	55.5		2013-02-18 15:00:00	57			2013-02-18 15:16:00	60		2013-02-18 14:42:00	57			2013-02-18 14:44:00	57		2013-02-18 14:45:00	60			2013-02-18 14:47:00	55		2013-02-18 14:50:00	59			2013-02-18 14:53:00	55.5		2013-02-18 14:54:00	60			2013-02-20 15:11:00	62.5		2013-02-20 15:13:00	57			2013-02-20 15:16:00	56.5		2013-02-20 15:18:00	54
		2013-02-18 15:05:00	55.5		2013-02-18 15:10:00	57.5			2013-02-18 15:26:00	59.5		2013-02-18 14:52:00	57			2013-02-18 14:54:00	57		2013-02-18 14:55:00	60			2013-02-18 14:57:00	55.5		2013-02-18 15:00:00	59			2013-02-18 15:03:00	55.5		2013-02-18 15:04:00	60			2013-02-20 15:21:00	63		2013-02-20 15:23:00	57.5			2013-02-20 15:26:00	56.5		2013-02-20 15:28:00	54
		2013-02-18 15:15:00	56		2013-02-18 15:20:00	57			2013-02-18 15:36:00	58.5		2013-02-18 15:02:00	57.5			2013-02-18 15:04:00	57.5		2013-02-18 15:05:00	60			2013-02-18 15:07:00	55.5		2013-02-18 15:10:00	59			2013-02-18 15:13:00	56		2013-02-18 15:14:00	60			2013-02-20 15:31:00	63		2013-02-20 15:33:00	57.5			2013-02-20 15:36:00	56.5		2013-02-20 15:38:00	54
		2013-02-18 15:25:00	56		2013-02-18 15:30:00	57			2013-02-18 15:46:00	57.5		2013-02-18 15:12:00	57.5			2013-02-18 15:14:00	57.5		2013-02-18 15:15:00	60			2013-02-18 15:17:00	55.5		2013-02-18 15:20:00	59			2013-02-18 15:23:00	55.5		2013-02-18 15:24:00	60			2013-02-20 15:41:00	62.5		2013-02-20 15:43:00	57.5			2013-02-20 15:46:00	56.5		2013-02-20 15:48:00	54.5
		2013-02-18 15:35:00	55.5		2013-02-18 15:40:00	56			2013-02-18 15:56:00	57		2013-02-18 15:22:00	57.5			2013-02-18 15:24:00	57.5		2013-02-18 15:25:00	60			2013-02-18 15:27:00	55.5		2013-02-18 15:30:00	59			2013-02-18 15:33:00	55.5		2013-02-18 15:34:00	59.5			2013-02-20 15:51:00	62		2013-02-20 15:53:00	57.5			2013-02-20 15:56:00	56.5		2013-02-20 15:58:00	54.5
		2013-02-18 15:45:00	55		2013-02-18 15:50:00	55.5			2013-02-18 16:06:00	56.5		2013-02-18 15:32:00	57			2013-02-18 15:34:00	57		2013-02-18 15:35:00	59			2013-02-18 15:37:00	55.5		2013-02-18 15:40:00	58.5			2013-02-18 15:43:00	54.5		2013-02-18 15:44:00	58.5			2013-02-20 16:01:00	61.5		2013-02-20 16:03:00	57			2013-02-20 16:06:00	56		2013-02-20 16:08:00	54.5
		2013-02-18 15:55:00	54.5		2013-02-18 16:00:00	55			2013-02-18 16:16:00	55.5		2013-02-18 15:42:00	56.5			2013-02-18 15:44:00	56.5		2013-02-18 15:45:00	58			2013-02-18 15:47:00	55		2013-02-18 15:50:00	58			2013-02-18 15:53:00	54		2013-02-18 15:54:00	58			2013-02-20 16:11:00	61		2013-02-20 16:13:00	57			2013-02-20 16:16:00	56		2013-02-20 16:18:00	54
		2013-02-18 16:05:00	54		2013-02-18 16:10:00	54.5			2013-02-18 16:26:00	55		2013-02-18 15:52:00	56			2013-02-18 15:54:00	56		2013-02-18 15:55:00	57.5			2013-02-18 15:57:00	54.5		2013-02-18 16:00:00	57.5			2013-02-18 16:03:00	53.5		2013-02-18 16:04:00	57.5			2013-02-20 16:21:00	60.5		2013-02-20 16:23:00	56.5			2013-02-20 16:26:00	55.5		2013-02-20 16:28:00	54
		2013-02-18 16:15:00	53.5		2013-02-18 16:20:00	54			2013-02-18 16:36:00	54		2013-02-18 16:02:00	55.5			2013-02-18 16:04:00	55.5		2013-02-18 16:05:00	57			2013-02-18 16:07:00	54		2013-02-18 16:10:00	57			2013-02-18 16:13:00	53		2013-02-18 16:14:00	57			2013-02-20 16:31:00	59		2013-02-20 16:33:00	56			2013-02-20 16:36:00	54.5		2013-02-20 16:38:00	53.5
		2013-02-18 16:25:00	53		2013-02-18 16:30:00	53.5			2013-02-18 16:46:00	53.5		2013-02-18 16:12:00	55			2013-02-18 16:14:00	55		2013-02-18 16:15:00	56.5			2013-02-18 16:17:00	53.5		2013-02-18 16:20:00	56.5			2013-02-18 16:23:00	52.5		2013-02-18 16:24:00	56			2013-02-20 16:41:00	58		2013-02-20 16:43:00	55.5			2013-02-20 16:46:00	54		2013-02-20 16:48:00	53.5
		2013-02-18 16:35:00	52.5		2013-02-18 16:40:00	53			2013-02-18 16:56:00	53		2013-02-18 16:22:00	55			2013-02-18 16:24:00	54.5		2013-02-18 16:25:00	56			2013-02-18 16:27:00	53		2013-02-18 16:30:00	56			2013-02-18 16:33:00	52		2013-02-18 16:34:00	55.5			2013-02-20 16:51:00	57.5		2013-02-20 16:53:00	55			2013-02-20 16:56:00	53.5		2013-02-20 16:58:00	53
		2013-02-18 16:45:00	52		2013-02-18 16:50:00	52.5			2013-02-18 17:06:00	52.5		2013-02-18 16:32:00	54.5			2013-02-18 16:34:00	54		2013-02-18 16:35:00	55			2013-02-18 16:37:00	52.5		2013-02-18 16:40:00	55.5			2013-02-18 16:43:00	51.5		2013-02-18 16:44:00	55			2013-02-20 17:01:00	56.5		2013-02-20 17:03:00	55			2013-02-20 17:06:00	53		2013-02-20 17:08:00	52.5
		2013-02-18 16:55:00	51.5		2013-02-18 17:00:00	52			2013-02-18 17:16:00	51.5		2013-02-18 16:42:00	54			2013-02-18 16:44:00	53.5		2013-02-18 16:45:00	54.5			2013-02-18 16:47:00	52		2013-02-18 16:50:00	54.5			2013-02-18 16:53:00	51		2013-02-18 16:54:00	54			2013-02-20 17:11:00	55.5		2013-02-20 17:13:00	54			2013-02-20 17:16:00	52.5		2013-02-20 17:18:00	52
		2013-02-18 17:05:00	51		2013-02-18 17:10:00	52			2013-02-18 17:26:00	50.5		2013-02-18 16:52:00	53.5			2013-02-18 16:54:00	53		2013-02-18 16:55:00	54			2013-02-18 16:57:00	52		2013-02-18 17:00:00	54			2013-02-18 17:03:00	50.5		2013-02-18 17:04:00	53.5			2013-02-20 17:21:00	54.5		2013-02-20 17:23:00	53.5			2013-02-20 17:26:00	52		2013-02-20 17:28:00	51.5
		2013-02-18 17:15:00	50.5		2013-02-18 17:20:00	51			2013-02-18 17:36:00	49.5		2013-02-18 17:02:00	53			2013-02-18 17:04:00	52.5		2013-02-18 17:05:00	53			2013-02-18 17:07:00	51.5		2013-02-18 17:10:00	53			2013-02-18 17:13:00	50		2013-02-18 17:14:00	53			2013-02-20 17:31:00	53.5		2013-02-20 17:33:00	53			2013-02-20 17:36:00	51		2013-02-20 17:38:00	51
		2013-02-18 17:25:00	50		2013-02-18 17:30:00	50.5			2013-02-18 17:46:00	49		2013-02-18 17:12:00	52.5			2013-02-18 17:14:00	52		2013-02-18 17:15:00	52.5			2013-02-18 17:17:00	51		2013-02-18 17:20:00	52			2013-02-18 17:23:00	49.5		2013-02-18 17:24:00	52.5			2013-02-20 17:41:00	52.5		2013-02-20 17:43:00	52.5			2013-02-20 17:46:00	50.5		2013-02-20 17:48:00	50.5
		2013-02-18 17:35:00	49		2013-02-18 17:40:00	50			2013-02-18 17:56:00	48		2013-02-18 17:22:00	52			2013-02-18 17:24:00	51.5		2013-02-18 17:25:00	51.5			2013-02-18 17:27:00	50.5		2013-02-18 17:30:00	51			2013-02-18 17:33:00	49		2013-02-18 17:34:00	51.5			2013-02-20 17:51:00	51.5		2013-02-20 17:53:00	51.5			2013-02-20 17:56:00	49.5
		2013-02-18 17:45:00	48.5		2013-02-18 17:50:00	49.5			2013-02-18 18:06:00	47.5		2013-02-18 17:32:00	51			2013-02-18 17:34:00	51		2013-02-18 17:35:00	51			2013-02-18 17:37:00	49.5		2013-02-18 17:40:00	50.5			2013-02-18 17:43:00	48		2013-02-18 17:44:00	50.5
		2013-02-18 17:55:00	47.5		2013-02-18 18:00:00	48.5			2013-02-18 18:16:00	46.5		2013-02-18 17:42:00	50.5			2013-02-18 17:44:00	50.5		2013-02-18 17:45:00	50			2013-02-18 17:47:00	49		2013-02-18 17:50:00	49.5			2013-02-18 17:53:00	47.5		2013-02-18 17:54:00	50
		2013-02-18 18:05:00	47		2013-02-18 18:10:00	48						2013-02-18 17:52:00	50			2013-02-18 17:54:00	50		2013-02-18 17:55:00	49.5			2013-02-18 17:57:00	48.5		2013-02-18 18:00:00	48.5			2013-02-18 18:03:00	47		2013-02-18 18:04:00	49
		2013-02-18 18:15:00	46		2013-02-18 18:20:00	47						2013-02-18 18:02:00	49.5			2013-02-18 18:04:00	49		2013-02-18 18:05:00	48.5			2013-02-18 18:07:00	48		2013-02-18 18:10:00	48			2013-02-18 18:13:00	46.5		2013-02-18 18:14:00	48.5
												2013-02-18 18:12:00	48.5			2013-02-18 18:14:00	48.5		2013-02-18 18:15:00	48			2013-02-18 18:17:00	47.5		2013-02-18 18:20:00	47			2013-02-18 18:23:00	46		2013-02-18 18:24:00	47.5
												2013-02-18 18:22:00	48			2013-02-18 18:24:00	48		2013-02-18 18:25:00	46.5
[truncated: 78 more columns]

## Sheet: soil 15cm raw temp.
Circle 1	circle			matrix			Circle 2	circle			matrix			Circle 3	circle			matrix			Circle 5	circle			matrix			Circle 6	circle			matrix			Circle 10	circle			matrix			Circle 16	circle			matrix			Circle 17
	button number	time of measurement	temperature	button number	time of measurement	temperature		button number	time of measurement	temperature	button number	time of measurement	temperature		button number	time of measurement	temperature	button number	time of measurement	temperature		button number	time of measurement	temperature	button number	time of measurement	temperature		button number	time of measurement	temperature	button number	time of measurement	temperature		button number	time of measurement	temperature	button number	time of measurement	temperature		button number	time of measurement	temperature	button number	time of measurement	temperature
	1	2013-02-17 16:30:00	43	3	2013-02-17 16:25:00	40.5		5	2013-02-17 16:27:00	41.5	7	2013-02-17 16:11:00	44.5		9	2013-02-17 16:13:00	42	11	2013-02-17 16:14:00	42.5		13	2013-02-17 16:16:00	43.5	15	2013-02-17 16:18:00	44		17	2013-02-17 16:21:00	43	19	2013-02-17 16:24:00	44		1	2013-02-19 16:40:00	44	3	2013-02-19 16:42:00	47		5	2013-02-19 16:45:00	44	7	2013-02-19 16:47:00	45.5
		2013-02-17 16:40:00	43		2013-02-17 16:35:00	40.5			2013-02-17 16:37:00	41.5		2013-02-17 16:21:00	44.5			2013-02-17 16:23:00	42		2013-02-17 16:24:00	42.5			2013-02-17 16:26:00	43.5		2013-02-17 16:28:00	44.5			2013-02-17 16:31:00	43		2013-02-17 16:34:00	44			2013-02-19 16:50:00	43		2013-02-19 16:52:00	46			2013-02-19 16:55:00	43.5		2013-02-19 16:57:00	45
		2013-02-17 16:50:00	43.5		2013-02-17 16:45:00	41			2013-02-17 16:47:00	41.5		2013-02-17 16:31:00	44.5			2013-02-17 16:33:00	42		2013-02-17 16:34:00	43			2013-02-17 16:36:00	43.5		2013-02-17 16:38:00	44.5			2013-02-17 16:41:00	43		2013-02-17 16:44:00	44			2013-02-19 17:00:00	42.5		2013-02-19 17:02:00	45.5			2013-02-19 17:05:00	43		2013-02-19 17:07:00	44.5
		2013-02-17 17:00:00	43.5		2013-02-17 16:55:00	41			2013-02-17 16:57:00	41.5		2013-02-17 16:41:00	44.5			2013-02-17 16:43:00	42		2013-02-17 16:44:00	43			2013-02-17 16:46:00	43.5		2013-02-17 16:48:00	44.5			2013-02-17 16:51:00	43		2013-02-17 16:54:00	44			2013-02-19 17:10:00	42		2013-02-19 17:12:00	45			2013-02-19 17:15:00	43		2013-02-19 17:17:00	44.5
		2013-02-17 17:10:00	43.5		2013-02-17 17:05:00	41			2013-02-17 17:07:00	41.5		2013-02-17 16:51:00	45			2013-02-17 16:53:00	42		2013-02-17 16:54:00	43			2013-02-17 16:56:00	44		2013-02-17 16:58:00	44.5			2013-02-17 17:01:00	43		2013-02-17 17:04:00	44			2013-02-19 17:20:00	42		2013-02-19 17:22:00	44.5			2013-02-19 17:25:00	43		2013-02-19 17:27:00	44
		2013-02-17 17:20:00	43.5		2013-02-17 17:15:00	41			2013-02-17 17:17:00	42		2013-02-17 17:01:00	45			2013-02-17 17:03:00	42.5		2013-02-17 17:04:00	43			2013-02-17 17:06:00	44		2013-02-17 17:08:00	44.5			2013-02-17 17:11:00	43		2013-02-17 17:14:00	44			2013-02-19 17:30:00	41.5		2013-02-19 17:32:00	44.5			2013-02-19 17:35:00	42.5		2013-02-19 17:37:00	44
		2013-02-17 17:30:00	43.5		2013-02-17 17:25:00	41.5			2013-02-17 17:27:00	42		2013-02-17 17:11:00	45			2013-02-17 17:13:00	42.5		2013-02-17 17:14:00	43			2013-02-17 17:16:00	44		2013-02-17 17:18:00	44.5			2013-02-17 17:21:00	43		2013-02-17 17:24:00	44			2013-02-19 17:40:00	41.5		2013-02-19 17:42:00	44			2013-02-19 17:45:00	42.5		2013-02-19 17:47:00	44
		2013-02-17 17:40:00	43.5		2013-02-17 17:35:00	41.5			2013-02-17 17:37:00	42		2013-02-17 17:21:00	45			2013-02-17 17:23:00	42.5		2013-02-17 17:24:00	43			2013-02-17 17:26:00	44		2013-02-17 17:28:00	44.5			2013-02-17 17:31:00	43		2013-02-17 17:34:00	44			2013-02-19 17:50:00	41.5		2013-02-19 17:52:00	44			2013-02-19 17:55:00	42.5		2013-02-19 17:57:00	44
		2013-02-17 17:50:00	43.5		2013-02-17 17:45:00	41.5			2013-02-17 17:47:00	42		2013-02-17 17:31:00	45			2013-02-17 17:33:00	42.5		2013-02-17 17:34:00	43.5			2013-02-17 17:36:00	44		2013-02-17 17:38:00	44.5			2013-02-17 17:41:00	43		2013-02-17 17:44:00	44.5			2013-02-19 18:00:00	41.5		2013-02-19 18:02:00	44			2013-02-19 18:05:00	42.5		2013-02-19 18:07:00	44
		2013-02-17 18:00:00	43.5		2013-02-17 17:55:00	41.5			2013-02-17 17:57:00	42		2013-02-17 17:41:00	45			2013-02-17 17:43:00	42.5		2013-02-17 17:44:00	43.5			2013-02-17 17:46:00	44		2013-02-17 17:48:00	44.5			2013-02-17 17:51:00	43		2013-02-17 17:54:00	44.5			2013-02-19 18:10:00	41		2013-02-19 18:12:00	44			2013-02-19 18:15:00	42.5		2013-02-19 18:17:00	43.5
		2013-02-17 18:10:00	43.5		2013-02-17 18:05:00	42			2013-02-17 18:07:00	42		2013-02-17 17:51:00	45			2013-02-17 17:53:00	42.5		2013-02-17 17:54:00	43.5			2013-02-17 17:56:00	44		2013-02-17 17:58:00	44.5			2013-02-17 18:01:00	43		2013-02-17 18:04:00	44.5			2013-02-19 18:20:00	41		2013-02-19 18:22:00	44			2013-02-19 18:25:00	42.5		2013-02-19 18:27:00	43.5
		2013-02-17 18:20:00	43.5		2013-02-17 18:15:00	42			2013-02-17 18:17:00	42		2013-02-17 18:01:00	45			2013-02-17 18:03:00	42.5		2013-02-17 18:04:00	43.5			2013-02-17 18:06:00	44		2013-02-17 18:08:00	44.5			2013-02-17 18:11:00	43		2013-02-17 18:14:00	44.5			2013-02-19 18:30:00	41		2013-02-19 18:32:00	43.5			2013-02-19 18:35:00	42.5		2013-02-19 18:37:00	43.5
		2013-02-17 18:30:00	43.5		2013-02-17 18:25:00	42			2013-02-17 18:27:00	42.5		2013-02-17 18:11:00	45			2013-02-17 18:13:00	42.5		2013-02-17 18:14:00	43.5			2013-02-17 18:16:00	44		2013-02-17 18:18:00	44.5			2013-02-17 18:21:00	43		2013-02-17 18:24:00	44.5			2013-02-19 18:40:00	41		2013-02-19 18:42:00	43.5			2013-02-19 18:45:00	42.5		2013-02-19 18:47:00	43.5
		2013-02-17 18:40:00	43.5		2013-02-17 18:35:00	42			2013-02-17 18:37:00	42.5		2013-02-17 18:21:00	45			2013-02-17 18:23:00	42.5		2013-02-17 18:24:00	43.5			2013-02-17 18:26:00	44		2013-02-17 18:28:00	44.5			2013-02-17 18:31:00	43		2013-02-17 18:34:00	44			2013-02-19 18:50:00	41		2013-02-19 18:52:00	43.5			2013-02-19 18:55:00	42.5		2013-02-19 18:57:00	43.5
		2013-02-17 18:50:00	43.5		2013-02-17 18:45:00	42			2013-02-17 18:47:00	42.5		2013-02-17 18:31:00	45			2013-02-17 18:33:00	42.5		2013-02-17 18:34:00	43.5			2013-02-17 18:36:00	44		2013-02-17 18:38:00	44.5			2013-02-17 18:41:00	43		2013-02-17 18:44:00	44			2013-02-19 19:00:00	41		2013-02-19 19:02:00	43.5			2013-02-19 19:05:00	42.5		2013-02-19 19:07:00	43.5
		2013-02-17 19:00:00	43.5		2013-02-17 18:55:00	42			2013-02-17 18:57:00	42.5		2013-02-17 18:41:00	45			2013-02-17 18:43:00	42.5		2013-02-17 18:44:00	43.5			2013-02-17 18:46:00	43.5		2013-02-17 18:48:00	44.5			2013-02-17 18:51:00	42.5		2013-02-17 18:54:00	44			2013-02-19 19:10:00	41		2013-02-19 19:12:00	43.5			2013-02-19 19:15:00	42.5		2013-02-19 19:17:00	43.5
		2013-02-17 19:10:00	43		2013-02-17 19:05:00	42			2013-02-17 19:07:00	42		2013-02-17 18:51:00	44.5			2013-02-17 18:53:00	42.5		2013-02-17 18:54:00	43.5			2013-02-17 18:56:00	43.5		2013-02-17 18:58:00	44.5			2013-02-17 19:01:00	42.5		2013-02-17 19:04:00	44			2013-02-19 19:20:00	41		2013-02-19 19:22:00	43.5			2013-02-19 19:25:00	42.5		2013-02-19 19:27:00	43.5
		2013-02-17 19:20:00	43		2013-02-17 19:15:00	42			2013-02-17 19:17:00	42		2013-02-17 19:01:00	44.5			2013-02-17 19:03:00	42.5		2013-02-17 19:04:00	43.5			2013-02-17 19:06:00	43.5		2013-02-17 19:08:00	44			2013-02-17 19:11:00	42.5		2013-02-17 19:14:00	44			2013-02-19 19:30:00	41		2013-02-19 19:32:00	43.5			2013-02-19 19:35:00	42		2013-02-19 19:37:00	43
		2013-02-17 19:30:00	43		2013-02-17 19:25:00	42			2013-02-17 19:27:00	42		2013-02-17 19:11:00	44.5			2013-02-17 19:13:00	42.5		2013-02-17 19:14:00	43.5			2013-02-17 19:16:00	43.5		2013-02-17 19:18:00	44			2013-02-17 19:21:00	42.5		2013-02-17 19:24:00	44			2013-02-19 19:40:00	41		2013-02-19 19:42:00	43			2013-02-19 19:45:00	42		2013-02-19 19:47:00	43
		2013-02-17 19:40:00	43		2013-02-17 19:35:00	42			2013-02-17 19:37:00	42		2013-02-17 19:21:00	44.5			2013-02-17 19:23:00	42.5		2013-02-17 19:24:00	43.5			2013-02-17 19:26:00	43		2013-02-17 19:28:00	44			2013-02-17 19:31:00	42		2013-02-17 19:34:00	43.5			2013-02-19 19:50:00	41		2013-02-19 19:52:00	43			2013-02-19 19:55:00	42		2013-02-19 19:57:00	43
		2013-02-17 19:50:00	43		2013-02-17 19:45:00	42			2013-02-17 19:47:00	42		2013-02-17 19:31:00	44			2013-02-17 19:33:00	42.5		2013-02-17 19:34:00	43			2013-02-17 19:36:00	43		2013-02-17 19:38:00	44			2013-02-17 19:41:00	42		2013-02-17 19:44:00	43.5			2013-02-19 20:00:00	41		2013-02-19 20:02:00	43			2013-02-19 20:05:00	42		2013-02-19 20:07:00	43
		2013-02-17 20:00:00	42.5		2013-02-17 19:55:00	42			2013-02-17 19:57:00	42		2013-02-17 19:41:00	44			2013-02-17 19:43:00	42.5		2013-02-17 19:44:00	43			2013-02-17 19:46:00	42.5		2013-02-17 19:48:00	43.5			2013-02-17 19:51:00	42		2013-02-17 19:54:00	43.5			2013-02-19 20:10:00	40.5		2013-02-19 20:12:00	43			2013-02-19 20:15:00	41.5		2013-02-19 20:17:00	43
		2013-02-17 20:10:00	42.5		2013-02-17 20:05:00	42			2013-02-17 20:07:00	42		2013-02-17 19:51:00	44			2013-02-17 19:53:00	42		2013-02-17 19:54:00	43			2013-02-17 19:56:00	42.5		2013-02-17 19:58:00	43.5			2013-02-17 20:01:00	41.5		2013-02-17 20:04:00	43			2013-02-19 20:20:00	40.5		2013-02-19 20:22:00	42.5			2013-02-19 20:25:00	41.5		2013-02-19 20:27:00	42.5
		2013-02-17 20:20:00	42.5		2013-02-17 20:15:00	42			2013-02-17 20:17:00	41.5		2013-02-17 20:01:00	43.5			2013-02-17 20:03:00	42		2013-02-17 20:04:00	43			2013-02-17 20:06:00	42.5		2013-02-17 20:08:00	43			2013-02-17 20:11:00	41.5		2013-02-17 20:14:00	43			2013-02-19 20:30:00	40.5		2013-02-19 20:32:00	42.5			2013-02-19 20:35:00	41.5		2013-02-19 20:37:00	42.5
		2013-02-17 20:30:00	42		2013-02-17 20:25:00	42			2013-02-17 20:27:00	41.5		2013-02-17 20:11:00	43.5			2013-02-17 20:13:00	42		2013-02-17 20:14:00	43			2013-02-17 20:16:00	42		2013-02-17 20:18:00	43			2013-02-17 20:21:00	41		2013-02-17 20:24:00	43			2013-02-19 20:40:00	40.5		2013-02-19 20:42:00	42.5			2013-02-19 20:45:00	41.5		2013-02-19 20:47:00	42.5
		2013-02-17 20:40:00	42		2013-02-17 20:35:00	42			2013-02-17 20:37:00	41.5		2013-02-17 20:21:00	43			2013-02-17 20:23:00	42		2013-02-17 20:24:00	42.5			2013-02-17 20:26:00	42		2013-02-17 20:28:00	43			2013-02-17 20:31:00	41		2013-02-17 20:34:00	42.5			2013-02-19 20:50:00	40.5		2013-02-19 20:52:00	42.5			2013-02-19 20:55:00	41		2013-02-19 20:57:00	42
		2013-02-17 20:50:00	42		2013-02-17 20:45:00	42			2013-02-17 20:47:00	41.5		2013-02-17 20:31:00	43			2013-02-17 20:33:00	41.5		2013-02-17 20:34:00	42.5			2013-02-17 20:36:00	41.5		2013-02-17 20:38:00	42.5			2013-02-17 20:41:00	41		2013-02-17 20:44:00	42.5			2013-02-19 21:00:00	40.5		2013-02-19 21:02:00	42			2013-02-19 21:05:00	41		2013-02-19 21:07:00	42
		2013-02-17 21:00:00	41.5		2013-02-17 20:55:00	41.5			2013-02-17 20:57:00	41		2013-02-17 20:41:00	43			2013-02-17 20:43:00	41.5		2013-02-17 20:44:00	42.5			2013-02-17 20:46:00	41.5		2013-02-17 20:48:00	42.5			2013-02-17 20:51:00	40.5		2013-02-17 20:54:00	42.5			2013-02-19 21:10:00	40		2013-02-19 21:12:00	42			2013-02-19 21:15:00	40.5		2013-02-19 21:17:00	41.5
		2013-02-17 21:10:00	41.5		2013-02-17 21:05:00	41.5			2013-02-17 21:07:00	41		2013-02-17 20:51:00	42.5			2013-02-17 20:53:00	41.5		2013-02-17 20:54:00	42.5			2013-02-17 20:56:00	41		2013-02-17 20:58:00	42.5			2013-02-17 21:01:00	40.5		2013-02-17 21:04:00	42			2013-02-19 21:20:00	40		2013-02-19 21:22:00	42			2013-02-19 21:25:00	40.5		2013-02-19 21:27:00	41.5
		2013-02-17 21:20:00	41.5		2013-02-17 21:15:00	41.5			2013-02-17 21:17:00	41		2013-02-17 21:01:00	42.5			2013-02-17 21:03:00	41		2013-02-17 21:04:00	42			2013-02-17 21:06:00	41		2013-02-17 21:08:00	42			2013-02-17 21:11:00	40		2013-02-17 21:14:00	42			2013-02-19 21:30:00	40		2013-02-19 21:32:00	41.5			2013-02-19 21:35:00	40.5		2013-02-19 21:37:00	41.5
		2013-02-17 21:30:00	41		2013-02-17 21:25:00	41.5			2013-02-17 21:27:00	40.5		2013-02-17 21:11:00	42			2013-02-17 21:13:00	41		2013-02-17 21:14:00	42			2013-02-17 21:16:00	40.5		2013-02-17 21:18:00	42			2013-02-17 21:21:00	40		2013-02-17 21:24:00	42			2013-02-19 21:40:00	40		2013-02-19 21:42:00	41.5			2013-02-19 21:45:00	40		2013-02-19 21:47:00	41.5
		2013-02-17 21:40:00	41		2013-02-17 21:35:00	41.5			2013-02-17 21:37:00	40.5		2013-02-17 21:21:00	42			2013-02-17 21:23:00	41		2013-02-17 21:24:00	42			2013-02-17 21:26:00	40.5		2013-02-17 21:28:00	41.5			2013-02-17 21:31:00	39.5		2013-02-17 21:34:00	41.5			2013-02-19 21:50:00	39.5		2013-02-19 21:52:00	41.5			2013-02-19 21:55:00	40		2013-02-19 21:57:00	41.5
		2013-02-17 21:50:00	41		2013-02-17 21:45:00	41			2013-02-17 21:47:00	40.5		2013-02-17 21:31:00	42			2013-02-17 21:33:00	40.5		2013-02-17 21:34:00	42			2013-02-17 21:36:00	40.5		2013-02-17 21:38:00	41.5			2013-02-17 21:41:00	39.5		2013-02-17 21:44:00	41.5			2013-02-19 22:00:00	39.5		2013-02-19 22:02:00	41			2013-02-19 22:05:00	40		2013-02-19 22:07:00	41
		2013-02-17 22:00:00	40.5		2013-02-17 21:55:00	41			2013-02-17 21:57:00	40		2013-02-17 21:41:00	41.5			2013-02-17 21:43:00	40.5		2013-02-17 21:44:00	41.5			2013-02-17 21:46:00	40		2013-02-17 21:48:00	41.5			2013-02-17 21:51:00	39.5		2013-02-17 21:54:00	41.5			2013-02-19 22:10:00	39.5		2013-02-19 22:12:00	41			2013-02-19 22:15:00	39.5		2013-02-19 22:17:00	41
		2013-02-17 22:10:00	40.5		2013-02-17 22:05:00	41			2013-02-17 22:07:00	40		2013-02-17 21:51:00	41.5			2013-02-17 21:53:00	40.5		2013-02-17 21:54:00	41.5			2013-02-17 21:56:00	40		2013-02-17 21:58:00	41			2013-02-17 22:01:00	39		2013-02-17 22:04:00	41			2013-02-19 22:20:00	39.5		2013-02-19 22:22:00	41			2013-02-19 22:25:00	39.5		2013-02-19 22:27:00	41
		2013-02-17 22:20:00	40.5		2013-02-17 22:15:00	41			2013-02-17 22:17:00	40		2013-02-17 22:01:00	41.5			2013-02-17 22:03:00	40		2013-02-17 22:04:00	41.5			2013-02-17 22:06:00	39.5		2013-02-17 22:08:00	41			2013-02-17 22:11:00	39		2013-02-17 22:14:00	41			2013-02-19 22:30:00	39		2013-02-19 22:32:00	40.5			2013-02-19 22:35:00	39		2013-02-19 22:37:00	40.5
		2013-02-17 22:30:00	40		2013-02-17 22:25:00	41			2013-02-17 22:27:00	39.5		2013-02-17 22:11:00	41			2013-02-17 22:13:00	40		2013-02-17 22:14:00	41			2013-02-17 22:16:00	39.5		2013-02-17 22:18:00	41			2013-02-17 22:21:00	39		2013-02-17 22:24:00	40.5			2013-02-19 22:40:00	39		2013-02-19 22:42:00	40.5			2013-02-19 22:45:00	39		2013-02-19 22:47:00	40.5
		2013-02-17 22:40:00	40		2013-02-17 22:35:00	40.5			2013-02-17 22:37:00	39.5		2013-02-17 22:21:00	41			2013-02-17 22:23:00	40		2013-02-17 22:24:00	41			2013-02-17 22:26:00	39		2013-02-17 22:28:00	40.5			2013-02-17 22:31:00	38.5		2013-02-17 22:34:00	40.5			2013-02-19 22:50:00	39		2013-02-19 22:52:00	40.5			2013-02-19 22:55:00	39		2013-02-19 22:57:00	40.5
		2013-02-17 22:50:00	39.5		2013-02-17 22:45:00	40.5			2013-02-17 22:47:00	39.5		2013-02-17 22:31:00	41			2013-02-17 22:33:00	39.5		2013-02-17 22:34:00	41			2013-02-17 22:36:00	39		2013-02-17 22:38:00	40.5			2013-02-17 22:41:00	38.5		2013-02-17 22:44:00	40.5			2013-02-19 23:00:00	39		2013-02-19 23:02:00	40			2013-02-19 23:05:00	38.5		2013-02-19 23:07:00	40.5
		2013-02-17 23:00:00	39.5		2013-02-17 22:55:00	40.5			2013-02-17 22:57:00	39.5		2013-02-17 22:41:00	40.5			2013-02-17 22:43:00	39.5		2013-02-17 22:44:00	41			2013-02-17 22:46:00	39		2013-02-17 22:48:00	40.5			2013-02-17 22:51:00	38		2013-02-17 22:54:00	40.5			2013-02-19 23:10:00	38.5		2013-02-19 23:12:00	40			2013-02-19 23:15:00	38.5		2013-02-19 23:17:00	40
		2013-02-17 23:10:00	39.5		2013-02-17 23:05:00	40.5			2013-02-17 23:07:00	39		2013-02-17 22:51:00	40.5			2013-02-17 22:53:00	39.5		2013-02-17 22:54:00	40.5			2013-02-17 22:56:00	38.5		2013-02-17 22:58:00	40			2013-02-17 23:01:00	38		2013-02-17 23:04:00	40			2013-02-19 23:20:00	38.5		2013-02-19 23:22:00	40			2013-02-19 23:25:00	38.5		2013-02-19 23:27:00	40
		2013-02-17 23:20:00	39		2013-02-17 23:15:00	40			2013-02-17 23:17:00	39		2013-02-17 23:01:00	40			2013-02-17 23:03:00	39		2013-02-17 23:04:00	40.5			2013-02-17 23:06:00	38.5		2013-02-17 23:08:00	40			2013-02-17 23:11:00	38		2013-02-17 23:14:00	40			2013-02-19 23:30:00	38.5		2013-02-19 23:32:00	39.5			2013-02-19 23:35:00	38		2013-02-19 23:37:00	40
		2013-02-17 23:30:00	39		2013-02-17 23:25:00	40			2013-02-17 23:27:00	39		2013-02-17 23:11:00	40			2013-02-17 23:13:00	39		2013-02-17 23:14:00	40.5			2013-02-17 23:16:00	38.5		2013-02-17 23:18:00	40			2013-02-17 23:21:00	37.5		2013-02-17 23:24:00	40			2013-02-19 23:40:00	38.5		2013-02-19 23:42:00	39.5			2013-02-19 23:45:00	38		2013-02-19 23:47:00	40
		2013-02-17 23:40:00	39		2013-02-17 23:35:00	40			2013-02-17 23:37:00	38.5		2013-02-17 23:21:00	40			2013-02-17 23:23:00	39		2013-02-17 23:24:00	40			2013-02-17 23:26:00	38		2013-02-17 23:28:00	39.5			2013-02-17 23:31:00	37.5		2013-02-17 23:34:00	39.5			2013-02-19 23:50:00	38		2013-02-19 23:52:00	39.5			2013-02-19 23:55:00	38		2013-02-19 23:57:00	39.5
		2013-02-17 23:50:00	38.5		2013-02-17 23:45:00	40			2013-02-17 23:47:00	38.5		2013-02-17 23:31:00	40			2013-02-17 23:33:00	38.5		2013-02-17 23:34:00	40			2013-02-17 23:36:00	38		2013-02-17 23:38:00	39.5			2013-02-17 23:41:00	37.5		2013-02-17 23:44:00	39.5			2013-02-20	38		2013-02-20 00:02:00	39			2013-02-20 00:05:00	37.5		2013-02-20 00:07:00	39.5
		2013-02-18	38.5		2013-02-17 23:55:00	40			2013-02-17 23:57:00	38.5		2013-02-17 23:41:00	39.5			2013-02-17 23:43:00	38.5		2013-02-17 23:44:00	40			2013-02-17 23:46:00	38		2013-02-17 23:48:00	39.5			2013-02-17 23:51:00	37		2013-02-17 23:54:00	39.5			2013-02-20 00:10:00	38		2013-02-20 00:12:00	39			2013-02-20 00:15:00	37.5		2013-02-20 00:17:00	39.5
		2013-02-18 00:10:00	38.5		2013-02-18 00:05:00	39.5			2013-02-18 00:07:00	38.5		2013-02-17 23:51:00	39.5			2013-02-17 23:53:00	38.5		2013-02-17 23:54:00	40			2013-02-17 23:56:00	37.5		2013-02-17 23:58:00	39			2013-02-18 00:01:00	37		2013-02-18 00:04:00	39.5			2013-02-20 00:20:00	37.5		2013-02-20 00:22:00	38.5			2013-02-20 00:25:00	37.5		2013-02-20 00:27:00	39
		2013-02-18 00:20:00	38.5		2013-02-18 00:15:00	39.5			2013-02-18 00:17:00	38		2013-02-18 00:01:00	39.5			2013-02-18 00:03:00	38.5		2013-02-18 00:04:00	39.5			2013-02-18 00:06:00	37.5		2013-02-18 00:08:00	39			2013-02-18 00:11:00	37		2013-02-18 00:14:00	39			2013-02-20 00:30:00	37.5		2013-02-20 00:32:00	38.5			2013-02-20 00:35:00	37		2013-02-20 00:37:00	39
		2013-02-18 00:30:00	38		2013-02-18 00:25:00	39.5			2013-02-18 00:27:00	38		2013-02-18 00:11:00	39			2013-02-18 00:13:00	38		2013-02-18 00:14:00	39.5			2013-02-18 00:16:00	37.5		2013-02-18 00:18:00	39			2013-02-18 00:21:00	37		2013-02-18 00:24:00	39			2013-02-20 00:40:00	37.5		2013-02-20 00:42:00	38.5			2013-02-20 00:45:00	37		2013-02-20 00:47:00	39
		2013-02-18 00:40:00	38		2013-02-18 00:35:00	39.5			2013-02-18 00:37:00	38		2013-02-18 00:21:00	39			2013-02-18 00:23:00	38		2013-02-18 00:24:00	39.5			2013-02-18 00:26:00	37		2013-02-18 00:28:00	39			2013-02-18 00:31:00	36.5		2013-02-18 00:34:00	39			2013-02-20 00:50:00	37.5		2013-02-20 00:52:00	38.5			2013-02-20 00:55:00	37		2013-02-20 00:57:00	39
		2013-02-18 00:50:00	38		2013-02-18 00:45:00	39.5			2013-02-18 00:47:00	37.5		2013-02-18 00:31:00	39			2013-02-18 00:33:00	38		2013-02-18 00:34:00	39.5			2013-02-18 00:36:00	37		2013-02-18 00:38:00	38.5			2013-02-18 00:41:00	36.5		2013-02-18 00:44:00	39			2013-02-20 01:00:00	37		2013-02-20 01:02:00	38			2013-02-20 01:05:00	36.5		2013-02-20 01:07:00	38.5
		2013-02-18 01:00:00	37.5		2013-02-18 00:55:00	39			2013-02-18 00:57:00	37.5		2013-02-18 00:41:00	39			2013-02-18 00:43:00	38		2013-02-18 00:44:00	39.5			2013-02-18 00:46:00	37		2013-02-18 00:48:00	38.5			2013-02-18 00:51:00	36.5		2013-02-18 00:54:00	38.5			2013-02-20 01:10:00	37		2013-02-20 01:12:00	38			2013-02-20 01:15:00	36.5		2013-02-20 01:17:00	38.5
		2013-02-18 01:10:00	37.5		2013-02-18 01:05:00	39			2013-02-18 01:07:00	37.5		2013-02-18 00:51:00	38.5			2013-02-18 00:53:00	37.5		2013-02-18 00:54:00	39			2013-02-18 00:56:00	37		2013-02-18 00:58:00	38.5			2013-02-18 01:01:00	36.5		2013-02-18 01:04:00	38.5			2013-02-20 01:20:00	37		2013-02-20 01:22:00	38			2013-02-20 01:25:00	36.5		2013-02-20 01:27:00	38.5
		2013-02-18 01:20:00	37.5		2013-02-18 01:15:00	39			2013-02-18 01:17:00	37.5		2013-02-18 01:01:00	38.5			2013-02-18 01:03:00	37.5		2013-02-18 01:04:00	39			2013-02-18 01:06:00	36.5		2013-02-18 01:08:00	38.5			2013-02-18 01:11:00	36		2013-02-18 01:14:00	38.5			2013-02-20 01:30:00	37		2013-02-20 01:32:00	37.5			2013-02-20 01:35:00	36.5		2013-02-20 01:37:00	38
		2013-02-18 01:30:00	37.5		2013-02-18 01:25:00	39			2013-02-18 01:27:00	37.5		2013-02-18 01:11:00	38.5			2013-02-18 01:13:00	37.5		2013-02-18 01:14:00	39			2013-02-18 01:16:00	36.5		2013-02-18 01:18:00	38			2013-02-18 01:21:00	36		2013-02-18 01:24:00	38.5			2013-02-20 01:40:00	36.5		2013-02-20 01:42:00	37.5			2013-02-20 01:45:00	36		2013-02-20 01:47:00	38
		2013-02-18 01:40:00	37		2013-02-18 01:35:00	39			2013-02-18 01:37:00	37		2013-02-18 01:21:00	38.5			2013-02-18 01:23:00	37.5		2013-02-18 01:24:00	39			2013-02-18 01:26:00	36.5		2013-02-18 01:28:00	38			2013-02-18 01:31:00	36		2013-02-18 01:34:00	38			2013-02-20 01:50:00	36.5		2013-02-20 01:52:00	37.5			2013-02-20 01:55:00	36		2013-02-20 01:57:00	38
		2013-02-18 01:50:00	37		2013-02-18 01:45:00	38.5			2013-02-18 01:47:00	37		2013-02-18 01:31:00	38			2013-02-18 01:33:00	37		2013-02-18 01:34:00	38.5			2013-02-18 01:36:00	36.5		2013-02-18 01:38:00	38			2013-02-18 01:41:00	35.5		2013-02-18 01:44:00	38			2013-02-20 02:00:00	36.5		2013-02-20 02:02:00	37			2013-02-20 02:05:00	36		2013-02-20 02:07:00	38
		2013-02-18 02:00:00	37		2013-02-18 01:55:00	38.5			2013-02-18 01:57:00	37		2013-02-18 01:41:00	38			2013-02-18 01:43:00	37		2013-02-18 01:44:00	38.5			2013-02-18 01:46:00	36		2013-02-18 01:48:00	38			2013-02-18 01:51:00	35.5		2013-02-18 01:54:00	38			2013-02-20 02:10:00	36.5		2013-02-20 02:12:00	37			2013-02-20 02:15:00	35.5		2013-02-20 02:17:00	37.5
		2013-02-18 02:10:00	37		2013-02-18 02:05:00	38.5			2013-02-18 02:07:00	37		2013-02-18 01:51:00	38			2013-02-18 01:53:00	37		2013-02-18 01:54:00	38.5			2013-02-18 01:56:00	36		2013-02-18 01:58:00	38			2013-02-18 02:01:00	35.5		2013-02-18 02:04:00	38			2013-02-20 02:20:00	36		2013-02-20 02:22:00	37			2013-02-20 02:25:00	35.5		2013-02-20 02:27:00	37.5
		2013-02-18 02:20:00	36.5		2013-02-18 02:15:00	38.5			2013-02-18 02:17:00	36.5		2013-02-18 02:01:00	38			2013-02-18 02:03:00	37		2013-02-18 02:04:00	38.5			2013-02-18 02:06:00	36		2013-02-18 02:08:00	37.5			2013-02-18 02:11:00	35.5		2013-02-18 02:14:00	38			2013-02-20 02:30:00	36		2013-02-20 02:32:00	37			2013-02-20 02:35:00	35.5		2013-02-20 02:37:00	37.5
		2013-02-18 02:30:00	36.5		2013-02-18 02:25:00	38.5			2013-02-18 02:27:00	36.5		2013-02-18 02:11:00	37.5			2013-02-18 02:13:00	36.5		2013-02-18 02:14:00	38.5			2013-02-18 02:16:00	36		2013-02-18 02:18:00	37.5			2013-02-18 02:21:00	35.5		2013-02-18 02:24:00	37.5			2013-02-20 02:40:00	36		2013-02-20 02:42:00	36.5			2013-02-20 02:45:00	35		2013-02-20 02:47:00	37.5
		2013-02-18 02:40:00	36.5		2013-02-18 02:35:00	38.5			2013-02-18 02:37:00	36.5		2013-02-18 02:21:00	37.5			2013-02-18 02:23:00	36.5		2013-02-18 02:24:00	38			2013-02-18 02:26:00	35.5		2013-02-18 02:28:00	37.5			2013-02-18 02:31:00	35		2013-02-18 02:34:00	37.5			2013-02-20 02:50:00	36		2013-02-20 02:52:00	36.5			2013-02-20 02:55:00	35		2013-02-20 02:57:00	37.5
		2013-02-18 02:50:00	36.5		2013-02-18 02:45:00	38			2013-02-18 02:47:00	36.5		2013-02-18 02:31:00	37.5			2013-02-18 02:33:00	36.5		2013-02-18 02:34:00	38			2013-02-18 02:36:00	35.5		2013-02-18 02:38:00	37.5			2013-02-18 02:41:00	35		2013-02-18 02:44:00	37.5			2013-02-20 03:00:00	35.5		2013-02-20 03:02:00	36.5			2013-02-20 03:05:00	35		2013-02-20 03:07:00	37
		2013-02-18 03:00:00	36.5		2013-02-18 02:55:00	38			2013-02-18 02:57:00	36.5		2013-02-18 02:41:00	37.5			2013-02-18 02:43:00	36.5		2013-02-18 02:44:00	38			2013-02-18 02:46:00	35.5		2013-02-18 02:48:00	37.5			2013-02-18 02:51:00	35		2013-02-18 02:54:00	37.5			2013-02-20 03:10:00	35.5		2013-02-20 03:12:00	36			2013-02-20 03:15:00	35		2013-02-20 03:17:00	37
		2013-02-18 03:10:00	36		2013-02-18 03:05:00	38			2013-02-18 03:07:00	36		2013-02-18 02:51:00	37.5			2013-02-18 02:53:00	36.5		2013-02-18 02:54:00	38			2013-02-18 02:56:00	35.5		2013-02-18 02:58:00	37			2013-02-18 03:01:00	35		2013-02-18 03:04:00	37.5			2013-02-20 03:20:00	35.5		2013-02-20 03:22:00	36			2013-02-20 03:25:00	34.5		2013-02-20 03:27:00	37
		2013-02-18 03:20:00	36		2013-02-18 03:15:00	38			2013-02-18 03:17:00	36		2013-02-18 03:01:00	37			2013-02-18 03:03:00	36		2013-02-18 03:04:00	38			2013-02-18 03:06:00	35.5		2013-02-18 03:08:00	37			2013-02-18 03:11:00	35		2013-02-18 03:14:00	37			2013-02-20 03:30:00	35.5		2013-02-20 03:32:00	36			2013-02-20 03:35:00	34.5		2013-02-20 03:37:00	37
		2013-02-18 03:30:00	36		2013-02-18 03:25:00	38			2013-02-18 03:27:00	36		2013-02-18 03:11:00	37			2013-02-18 03:13:00	36		2013-02-18 03:14:00	38			2013-02-18 03:16:00	35		2013-02-18 03:18:00	37			2013-02-18 03:21:00	34.5		2013-02-18 03:24:00	37			2013-02-20 03:40:00	35.5		2013-02-20 03:42:00	36			2013-02-20 03:45:00	34.5		2013-02-20 03:47:00	36.5
		2013-02-18 03:40:00	36		2013-02-18 03:35:00	37.5			2013-02-18 03:37:00	36		2013-02-18 03:21:00	37			2013-02-18 03:23:00	36		2013-02-18 03:24:00	37.5			2013-02-18 03:26:00	35		2013-02-18 03:28:00	37			2013-02-18 03:31:00	34.5		2013-02-18 03:34:00	37			2013-02-20 03:50:00	35		2013-02-20 03:52:00	35.5			2013-02-20 03:55:00	34.5		2013-02-20 03:57:00	36.5
		2013-02-18 03:50:00	36		2013-02-18 03:45:00	37.5			2013-02-18 03:47:00	36		2013-02-18 03:31:00	37			2013-02-18 03:33:00	36		2013-02-18 03:34:00	37.5			2013-02-18 03:36:00	35		2013-02-18 03:38:00	37			2013-02-18 03:41:00	34.5		2013-02-18 03:44:00	37			2013-02-20 04:00:00	35		2013-02-20 04:02:00	35.5			2013-02-20 04:05:00	34		2013-02-20 04:07:00	36.5
		2013-02-18 04:00:00	35.5		2013-02-18 03:55:00	37.5			2013-02-18 03:57:00	35.5		2013-02-18 03:41:00	37			2013-02-18 03:43:00	36		2013-02-18 03:44:00	37.5			2013-02-18 03:46:00	35		2013-02-18 03:48:00	36.5			2013-02-18 03:51:00	34.5		2013-02-18 03:54:00	37			2013-02-20 04:10:00	35		2013-02-20 04:12:00	35.5			2013-02-20 04:15:00	34		2013-02-20 04:17:00	36.5
		2013-02-18 04:10:00	35.5		2013-02-18 04:05:00	37.5			2013-02-18 04:07:00	35.5		2013-02-18 03:51:00	36.5			2013-02-18 03:53:00	35.5		2013-02-18 03:54:00	37.5			2013-02-18 03:56:00	35		2013-02-18 03:58:00	36.5			2013-02-18 04:01:00	34.5		2013-02-18 04:04:00	36.5			2013-02-20 04:20:00	35		2013-02-20 04:22:00	35.5			2013-02-20 04:25:00	34		2013-02-20 04:27:00	36
		2013-02-18 04:20:00	35.5		2013-02-18 04:15:00	37.5			2013-02-18 04:17:00	35.5		2013-02-18 04:01:00	36.5			2013-02-18 04:03:00	35.5		2013-02-18 04:04:00	37.5			2013-02-18 04:06:00	34.5		2013-02-18 04:08:00	36.5			2013-02-18 04:11:00	34		2013-02-18 04:14:00	36.5			2013-02-20 04:30:00	34.5		2013-02-20 04:32:00	35			2013-02-20 04:35:00	34		2013-02-20 04:37:00	36
		2013-02-18 04:30:00	35.5		2013-02-18 04:25:00	37.5			2013-02-18 04:27:00	35.5		2013-02-18 04:11:00	36.5			2013-02-18 04:13:00	35.5		2013-02-18 04:14:00	37.5			2013-02-18 04:16:00	34.5		2013-02-18 04:18:00	36.5			2013-02-18 04:21:00	34		2013-02-18 04:24:00	36.5			2013-02-20 04:40:00	34.5		2013-02-20 04:42:00	35			2013-02-20 04:45:00	33.5		2013-02-20 04:47:00	36
		2013-02-18 04:40:00	35.5		2013-02-18 04:35:00	37			2013-02-18 04:37:00	35.5		2013-02-18 04:21:00	36.5			2013-02-18 04:23:00	35.5		2013-02-18 04:24:00	37			2013-02-18 04:26:00	34.5		2013-02-18 04:28:00	36.5			2013-02-18 04:31:00	34		2013-02-18 04:34:00	36.5			2013-02-20 04:50:00	34.5		2013-02-20 04:52:00	35			2013-02-20 04:55:00	33.5		2013-02-20 04:57:00	36
		2013-02-18 04:50:00	35		2013-02-18 04:45:00	37			2013-02-18 04:47:00	35.5		2013-02-18 04:31:00	36.5			2013-02-18 04:33:00	35.5		2013-02-18 04:34:00	37			2013-02-18 04:36:00	34.5		2013-02-18 04:38:00	36			2013-02-18 04:41:00	34		2013-02-18 04:44:00	36.5			2013-02-20 05:00:00	34.5		2013-02-20 05:02:00	35			2013-02-20 05:05:00	33.5		2013-02-20 05:07:00	36
		2013-02-18 05:00:00	35		2013-02-18 04:55:00	37			2013-02-18 04:57:00	35		2013-02-18 04:41:00	36			2013-02-18 04:43:00	35		2013-02-18 04:44:00	37			2013-02-18 04:46:00	34.5		2013-02-18 04:48:00	36			2013-02-18 04:51:00	34		2013-02-18 04:54:00	36.5			2013-02-20 05:10:00	34.5		2013-02-20 05:12:00	34.5			2013-02-20 05:15:00	33.5		2013-02-20 05:17:00	35.5
		2013-02-18 05:10:00	35		2013-02-18 05:05:00	37			2013-02-18 05:07:00	35		2013-02-18 04:51:00	36			2013-02-18 04:53:00	35		2013-02-18 04:54:00	37			2013-02-18 04:56:00	34		2013-02-18 04:58:00	36			2013-02-18 05:01:00	33.5		2013-02-18 05:04:00	36			2013-02-20 05:20:00	34		2013-02-20 05:22:00	34.5			2013-02-20 05:25:00	33		2013-02-20 05:27:00	35.5
		2013-02-18 05:20:00	35		2013-02-18 05:15:00	37			2013-02-18 05:17:00	35		2013-02-18 05:01:00	36			2013-02-18 05:03:00	35		2013-02-18 05:04:00	37			2013-02-18 05:06:00	34		2013-02-18 05:08:00	36			2013-02-18 05:11:00	33.5		2013-02-18 05:14:00	36			2013-02-20 05:30:00	34		2013-02-20 05:32:00	34.5			2013-02-20 05:35:00	33		2013-02-20 05:37:00	35.5
		2013-02-18 05:30:00	35		2013-02-18 05:25:00	37			2013-02-18 05:27:00	35		2013-02-18 05:11:00	36			2013-02-18 05:13:00	35		2013-02-18 05:14:00	36.5			2013-02-18 05:16:00	34		2013-02-18 05:18:00	36			2013-02-18 05:21:00	33.5		2013-02-18 05:24:00	36			2013-02-20 05:40:00	34		2013-02-20 05:42:00	34.5			2013-02-20 05:45:00	33		2013-02-20 05:47:00	35.5
		2013-02-18 05:40:00	34.5		2013-02-18 05:35:00	36.5			2013-02-18 05:37:00	35		2013-02-18 05:21:00	36			2013-02-18 05:23:00	35		2013-02-18 05:24:00	36.5			2013-02-18 05:26:00	34		2013-02-18 05:28:00	36			2013-02-18 05:31:00	33.5		2013-02-18 05:34:00	36			2013-02-20 05:50:00	34		2013-02-20 05:52:00	34			2013-02-20 05:55:00	33		2013-02-20 05:57:00	35
		2013-02-18 05:50:00	34.5		2013-02-18 05:45:00	36.5			2013-02-18 05:47:00	34.5		2013-02-18 05:31:00	35.5			2013-02-18 05:33:00	35		2013-02-18 05:34:00	36.5			2013-02-18 05:36:00	34		2013-02-18 05:38:00	35.5			2013-02-18 05:41:00	33.5		2013-02-18 05:44:00	36			2013-02-20 06:00:00	34		2013-02-20 06:02:00	34			2013-02-20 06:05:00	32.5		2013-02-20 06:07:00	35
		2013-02-18 06:00:00	34.5		2013-02-18 05:55:00	36.5			2013-02-18 05:57:00	34.5		2013-02-18 05:41:00	35.5			2013-02-18 05:43:00	34.5		2013-02-18 05:44:00	36.5			2013-02-18 05:46:00	33.5		2013-02-18 05:48:00	35.5			2013-02-18 05:51:00	33.5		2013-02-18 05:54:00	36			2013-02-20 06:10:00	33.5		2013-02-20 06:12:00	34			2013-02-20 06:15:00	32.5		2013-02-20 06:17:00	35
		2013-02-18 06:10:00	34.5		2013-02-18 06:05:00	36.5			2013-02-18 06:07:00	34.5		2013-02-18 05:51:00	35.5			2013-02-18 05:53:00	34.5		2013-02-18 05:54:00	36.5			2013-02-18 05:56:00	33.5		2013-02-18 05:58:00	35.5			2013-02-18 06:01:00	33		2013-02-18 06:04:00	35.5			2013-02-20 06:20:00	33.5		2013-02-20 06:22:00	34			2013-02-20 06:25:00	32.5		2013-02-20 06:27:00	35
		2013-02-18 06:20:00	34.5		2013-02-18 06:15:00	36.5			2013-02-18 06:17:00	34.5		2013-02-18 06:01:00	35.5			2013-02-18 06:03:00	34.5		2013-02-18 06:04:00	36.5			2013-02-18 06:06:00	33.5		2013-02-18 06:08:00	35.5			2013-02-18 06:11:00	33		2013-02-18 06:14:00	35.5			2013-02-20 06:30:00	33.5		2013-02-20 06:32:00	34			2013-02-20 06:35:00	32.5		2013-02-20 06:37:00	35
		2013-02-18 06:30:00	34		2013-02-18 06:25:00	36.5			2013-02-18 06:27:00	34.5		2013-02-18 06:11:00	35.5			2013-02-18 06:13:00	34.5		2013-02-18 06:14:00	36			2013-02-18 06:16:00	33.5		2013-02-18 06:18:00	35.5			2013-02-18 06:21:00	33		2013-02-18 06:24:00	35.5			2013-02-20 06:40:00	33.5		2013-02-20 06:42:00	33.5			2013-02-20 06:45:00	32.5		2013-02-20 06:47:00	34.5
		2013-02-18 06:40:00	34		2013-02-18 06:35:00	36.5			2013-02-18 06:37:00	34.5		2013-02-18 06:21:00	35.5			2013-02-18 06:23:00	34.5		2013-02-18 06:24:00	36			2013-02-18 06:26:00	33.5		2013-02-18 06:28:00	35.5			2013-02-18 06:31:00	33		2013-02-18 06:34:00	35.5			2013-02-20 06:50:00	33.5		2013-02-20 06:52:00	33.5			2013-02-20 06:55:00	32		2013-02-20 06:57:00	34.5
		2013-02-18 06:50:00	34		2013-02-18 06:45:00	36			2013-02-18 06:47:00	34		2013-02-18 06:31:00	35			2013-02-18 06:33:00	34.5		2013-02-18 06:34:00	36			2013-02-18 06:36:00	33.5		2013-02-18 06:38:00	35			2013-02-18 06:41:00	33		2013-02-18 06:44:00	35.5			2013-02-20 07:00:00	33		2013-02-20 07:02:00	33.5			2013-02-20 07:05:00	32		2013-02-20 07:07:00	34.5
		2013-02-18 07:00:00	34		2013-02-18 06:55:00	36			2013-02-18 06:57:00	34		2013-02-18 06:41:00	35			2013-02-18 06:43:00	34		2013-02-18 06:44:00	36			2013-02-18 06:46:00	33		2013-02-18 06:48:00	35			2013-02-18 06:51:00	32.5		2013-02-18 06:54:00	35.5			2013-02-20 07:10:00	33		2013-02-20 07:12:00	33.5			2013-02-20 07:15:00	32		2013-02-20 07:17:00	34.5
		2013-02-18 07:10:00	34		2013-02-18 07:05:00	36			2013-02-18 07:07:00	34		2013-02-18 06:51:00	35			2013-02-18 06:53:00	34		2013-02-18 06:54:00	36			2013-02-18 06:56:00	33		2013-02-18 06:58:00	35			2013-02-18 07:01:00	32.5		2013-02-18 07:04:00	35			2013-02-20 07:20:00	33		2013-02-20 07:22:00	33			2013-02-20 07:25:00	32		2013-02-20 07:27:00	34.5
		2013-02-18 07:20:00	34		2013-02-18 07:15:00	36			2013-02-18 07:17:00	34		2013-02-18 07:01:00	35			2013-02-18 07:03:00	34		2013-02-18 07:04:00	36			2013-02-18 07:06:00	33		2013-02-18 07:08:00	35			2013-02-18 07:11:00	32.5		2013-02-18 07:14:00	35			2013-02-20 07:30:00	33		2013-02-20 07:32:00	33			2013-02-20 07:35:00	31.5		2013-02-20 07:37:00	34
		2013-02-18 07:30:00	33.5		2013-02-18 07:25:00	36			2013-02-18 07:27:00	34		2013-02-18 07:11:00	35			2013-02-18 07:13:00	34		2013-02-18 07:14:00	36			2013-02-18 07:16:00	33		2013-02-18 07:18:00	35			2013-02-18 07:21:00	32.5		2013-02-18 07:24:00	35			2013-02-20 07:40:00	32.5		2013-02-20 07:42:00	33			2013-02-20 07:45:00	31.5		2013-02-20 07:47:00	34
		2013-02-18 07:40:00	33.5		2013-02-18 07:35:00	36			2013-02-18 07:37:00	34		2013-02-18 07:21:00	34.5			2013-02-18 07:23:00	34		2013-02-18 07:24:00	35.5			2013-02-18 07:26:00	33		2013-02-18 07:28:00	34.5			2013-02-18 07:31:00	32.5		2013-02-18 07:34:00	35			2013-02-20 07:50:00	32.5		2013-02-20 07:52:00	33			2013-02-20 07:55:00	31.5		2013-02-20 07:57:00	34
		2013-02-18 07:50:00	33.5		2013-02-18 07:45:00	35.5			2013-02-18 07:47:00	33.5		2013-02-18 07:31:00	34.5			2013-02-18 07:33:00	34		2013-02-18 07:34:00	35.5			2013-02-18 07:36:00	32.5		2013-02-18 07:38:00	34.5			2013-02-18 07:41:00	32.5		2013-02-18 07:44:00	35			2013-02-20 08:00:00	32.5		2013-02-20 08:02:00	32.5			2013-02-20 08:05:00	31.5		2013-02-20 08:07:00	34
		2013-02-18 08:00:00	33.5		2013-02-18 07:55:00	35.5			2013-02-18 07:57:00	33.5		2013-02-18 07:41:00	34.5			2013-02-18 07:43:00	33.5		2013-02-18 07:44:00	35.5			2013-02-18 07:46:00	32.5		2013-02-18 07:48:00	34.5			2013-02-18 07:51:00	32		2013-02-18 07:54:00	34.5			2013-02-20 08:10:00	32.5		2013-02-20 08:12:00	32.5			2013-02-20 08:15:00	31.5		2013-02-20 08:17:00	34
		2013-02-18 08:10:00	33.5		2013-02-18 08:05:00	35.5			2013-02-18 08:07:00	33.5		2013-02-18 07:51:00	34.5			2013-02-18 07:53:00	33.5		2013-02-18 07:54:00	35.5			2013-02-18 07:56:00	32.5		2013-02-18 07:58:00	34.5			2013-02-18 08:01:00	32		2013-02-18 08:04:00	34.5			2013-02-20 08:20:00	32.5		2013-02-20 08:22:00	32.5			2013-02-20 08:25:00	31		2013-02-20 08:27:00	33.5
		2013-02-18 08:20:00	33.5		2013-02-18 08:15:00	35.5			2013-02-18 08:17:00	33.5		2013-02-18 08:01:00	34.5			2013-02-18 08:03:00	33.5		2013-02-18 08:04:00	35.5			2013-02-18 08:06:00	32.5		2013-02-18 08:08:00	34.5			2013-02-18 08:11:00	32		2013-02-18 08:14:00	34.5			2013-02-20 08:30:00	32		2013-02-20 08:32:00	32.5			2013-02-20 08:35:00	31		2013-02-20 08:37:00	33.5
		2013-02-18 08:30:00	33		2013-02-18 08:25:00	35.5			2013-02-18 08:27:00	33.5		2013-02-18 08:11:00	34.5			2013-02-18 08:13:00	33.5		2013-02-18 08:14:00	35.5			2013-02-18 08:16:00	32.5		2013-02-18 08:18:00	34.5			2013-02-18 08:21:00	32		2013-02-18 08:24:00	34.5			2013-02-20 08:40:00	32		2013-02-20 08:42:00	32.5			2013-02-20 08:45:00	31		2013-02-20 08:47:00	33.5
		2013-02-18 08:40:00	33		2013-02-18 08:35:00	35.5			2013-02-18 08:37:00	33.5		2013-02-18 08:21:00	34.5			2013-02-18 08:23:00	33.5		2013-02-18 08:24:00	35			2013-02-18 08:26:00	32.5		2013-02-18 08:28:00	34.5			2013-02-18 08:31:00	32		2013-02-18 08:34:00	34.5			2013-02-20 08:50:00	32		2013-02-20 08:52:00	32			2013-02-20 08:55:00	31		2013-02-20 08:57:00	33.5
		2013-02-18 08:50:00	33		2013-02-18 08:45:00	35.5			2013-02-18 08:47:00	33.5		2013-02-18 08:31:00	34			2013-02-18 08:33:00	33.5		2013-02-18 08:34:00	35			2013-02-18 08:36:00	32.5		2013-02-18 08:38:00	34			2013-02-18 08:41:00	32		2013-02-18 08:44:00	34.5			2013-02-20 09:00:00	32		2013-02-20 09:02:00	32			2013-02-20 09:05:00	31		2013-02-20 09:07:00	33.5
		2013-02-18 09:00:00	33		2013-02-18 08:55:00	35.5			2013-02-18 08:57:00	33		2013-02-18 08:41:00	34			2013-02-18 08:43:00	33.5		2013-02-18 08:44:00	35			2013-02-18 08:46:00	32		2013-02-18 08:48:00	34			2013-02-18 08:51:00	32		2013-02-18 08:54:00	34.5			2013-02-20 09:10:00	32		2013-02-20 09:12:00	32			2013-02-20 09:15:00	31		2013-02-20 09:17:00	33.5
		2013-02-18 09:10:00	33		2013-02-18 09:05:00	35			2013-02-18 09:07:00	33		2013-02-18 08:51:00	34			2013-02-18 08:53:00	33		2013-02-18 08:54:00	35			2013-02-18 08:56:00	32		2013-02-18 08:58:00	34			2013-02-18 09:01:00	31.5		2013-02-18 09:04:00	34			2013-02-20 09:20:00	32		2013-02-20 09:22:00	32			2013-02-20 09:25:00	31		2013-02-20 09:27:00	33.5
		2013-02-18 09:20:00	33		2013-02-18 09:15:00	35			2013-02-18 09:17:00	33		2013-02-18 09:01:00	34			2013-02-18 09:03:00	33		2013-02-18 09:04:00	35			2013-02-18 09:06:00	32		2013-02-18 09:08:00	34			2013-02-18 09:11:00	31.5		2013-02-18 09:14:00	34			2013-02-20 09:30:00	31.5		2013-02-20 09:32:00	32			2013-02-20 09:35:00	30.5		2013-02-20 09:37:00	33.5
		2013-02-18 09:30:00	33		2013-02-18 09:25:00	35			2013-02-18 09:27:00	33		2013-02-18 09:11:00	34			2013-02-18 09:13:00	33		2013-02-18 09:14:00	35			2013-02-18 09:16:00	32		2013-02-18 09:18:00	34			2013-02-18 09:21:00	31.5		2013-02-18 09:24:00	34			2013-02-20 09:40:00	31.5		2013-02-20 09:42:00	32			2013-02-20 09:45:00	31		2013-02-20 09:47:00	33
		2013-02-18 09:40:00	33		2013-02-18 09:35:00	35			2013-02-18 09:37:00	33		2013-02-18 09:21:00	34			2013-02-18 09:23:00	33		2013-02-18 09:24:00	35			2013-02-18 09:26:00	32		2013-02-18 09:28:00	34			2013-02-18 09:31:00	31.5		2013-02-18 09:34:00	34			2013-02-20 09:50:00	31.5		2013-02-20 09:52:00	32			2013-02-20 09:55:00	31		2013-02-20 09:57:00	33.5
		2013-02-18 09:50:00	32.5		2013-02-18 09:45:00	35			2013-02-18 09:47:00	33		2013-02-18 09:31:00	34			2013-02-18 09:33:00	33		2013-02-18 09:34:00	35			2013-02-18 09:36:00	32		2013-02-18 09:38:00	34			2013-02-18 09:41:00	31.5		2013-02-18 09:44:00	34			2013-02-20 10:00:00	31.5		2013-02-20 10:02:00	32			2013-02-20 10:05:00	31		2013-02-20 10:07:00	33.5
		2013-02-18 10:00:00	32.5		2013-02-18 09:55:00	35			2013-02-18 09:57:00	33		2013-02-18 09:41:00	34			2013-02-18 09:43:00	33		2013-02-18 09:44:00	35			2013-02-18 09:46:00	32		2013-02-18 09:48:00	34			2013-02-18 09:51:00	31.5		2013-02-18 09:54:00	34			2013-02-20 10:10:00	31.5		2013-02-20 10:12:00	32			2013-02-20 10:15:00	31		2013-02-20 10:17:00	33.5
		2013-02-18 10:10:00	32.5		2013-02-18 10:05:00	35			2013-02-18 10:07:00	33		2013-02-18 09:51:00	34			2013-02-18 09:53:00	33		2013-02-18 09:54:00	35			2013-02-18 09:56:00	32		2013-02-18 09:58:00	34			2013-02-18 10:01:00	31.5		2013-02-18 10:04:00	34			2013-02-20 10:20:00	31.5		2013-02-20 10:22:00	32			2013-02-20 10:25:00	31		2013-02-20 10:27:00	33.5
		2013-02-18 10:20:00	33		2013-02-18 10:15:00	35			2013-02-18 10:17:00	33		2013-02-18 10:01:00	34			2013-02-18 10:03:00	33		2013-02-18 10:04:00	34.5			2013-02-18 10:06:00	32		2013-02-18 10:08:00	34			2013-02-18 10:11:00	31.5		2013-02-18 10:14:00	34.5			2013-02-20 10:30:00	31.5		2013-02-20 10:32:00	32			2013-02-20 10:35:00	31		2013-02-20 10:37:00	33.5
		2013-02-18 10:30:00	33		2013-02-18 10:25:00	35			2013-02-18 10:27:00	33		2013-02-18 10:11:00	34			2013-02-18 10:13:00	33		2013-02-18 10:14:00	35			2013-02-18 10:16:00	32		2013-02-18 10:18:00	34			2013-02-18 10:21:00	32		2013-02-18 10:24:00	34.5			2013-02-20 10:40:00	31.5		2013-02-20 10:42:00	32			2013-02-20 10:45:00	31		2013-02-20 10:47:00	33.5
		2013-02-18 10:40:00	33		2013-02-18 10:35:00	34.5			2013-02-18 10:37:00	33		2013-02-18 10:21:00	34			2013-02-18 10:23:00	33		2013-02-18 10:24:00	35			2013-02-18 10:26:00	32.5		2013-02-18 10:28:00	34.5			2013-02-18 10:31:00	32		2013-02-18 10:34:00	34.5			2013-02-20 10:50:00	31.5		2013-02-20 10:52:00	32			2013-02-20 10:55:00	31.5		2013-02-20 10:57:00	33.5
		2013-02-18 10:50:00	33		2013-02-18 10:45:00	35			2013-02-18 10:47:00	33		2013-02-18 10:31:00	34			2013-02-18 10:33:00	33		2013-02-18 10:34:00	35			2013-02-18 10:36:00	32.5		2013-02-18 10:38:00	34.5			2013-02-18 10:41:00	32		2013-02-18 10:44:00	35			2013-02-20 11:00:00	31.5		2013-02-20 11:02:00	32.5			2013-02-20 11:05:00	31.5		2013-02-20 11:07:00	34
		2013-02-18 11:00:00	33		2013-02-18 10:55:00	35			2013-02-18 10:57:00	33		2013-02-18 10:41:00	34.5			2013-02-18 10:43:00	33		2013-02-18 10:44:00	35			2013-02-18 10:46:00	33		2013-02-18 10:48:00	35			2013-02-18 10:51:00	32		2013-02-18 10:54:00	35			2013-02-20 11:10:00	31.5		2013-02-20 11:12:00	32.5			2013-02-20 11:15:00	31.5		2013-02-20 11:17:00	34
		2013-02-18 11:10:00	33.5		2013-02-18 11:05:00	35			2013-02-18 11:07:00	33		2013-02-18 10:51:00	34.5			2013-02-18 10:53:00	33		2013-02-18 10:54:00	35			2013-02-18 10:56:00	33		2013-02-18 10:58:00	35			2013-02-18 11:01:00	32.5		2013-02-18 11:04:00	35			2013-02-20 11:20:00	31.5		2013-02-20 11:22:00	32.5			2013-02-20 11:25:00	32		2013-02-20 11:27:00	34
		2013-02-18 11:20:00	33.5		2013-02-18 11:15:00	35			2013-02-18 11:17:00	33.5		2013-02-18 11:01:00	35			2013-02-18 11:03:00	33		2013-02-18 11:04:00	35			2013-02-18 11:06:00	33		2013-02-18 11:08:00	35			2013-02-18 11:11:00	32.5		2013-02-18 11:14:00	35.5			2013-02-20 11:30:00	32		2013-02-20 11:32:00	32.5			2013-02-20 11:35:00	32		2013-02-20 11:37:00	34
		2013-02-18 11:30:00	33.5		2013-02-18 11:25:00	35			2013-02-18 11:27:00	33.5		2013-02-18 11:11:00	35			2013-02-18 11:13:00	33		2013-02-18 11:14:00	35.5			2013-02-18 11:16:00	33.5		2013-02-18 11:18:00	35.5			2013-02-18 11:21:00	33		2013-02-18 11:24:00	35.5			2013-02-20 11:40:00	32		2013-02-20 11:42:00	33			2013-02-20 11:45:00	32.5		2013-02-20 11:47:00	34.5
		2013-02-18 11:40:00	34		2013-02-18 11:35:00	35			2013-02-18 11:37:00	33.5		2013-02-18 11:21:00	35			2013-02-18 11:23:00	33.5		2013-02-18 11:24:00	35.5			2013-02-18 11:26:00	33.5		2013-02-18 11:28:00	35.5			2013-02-18 11:31:00	33		2013-02-18 11:34:00	36			2013-02-20 11:50:00	32		2013-02-20 11:52:00	33			2013-02-20 11:55:00	32.5		2013-02-20 11:57:00	34.5
		2013-02-18 11:50:00	34		2013-02-18 11:45:00	35			2013-02-18 11:47:00	34		2013-02-18 11:31:00	35.5			2013-02-18 11:33:00	33.5		2013-02-18 11:34:00	35.5			2013-02-18 11:36:00	34		2013-02-18 11:38:00	36			2013-02-18 11:41:00	33.5		2013-02-18 11:44:00	36			2013-02-20 12:00:00	32		2013-02-20 12:02:00	33.5			2013-02-20 12:05:00	33		2013-02-20 12:07:00	35
		2013-02-18 12:00:00	34.5		2013-02-18 11:55:00	35			2013-02-18 11:57:00	34		2013-02-18 11:41:00	35.5			2013-02-18 11:43:00	33.5		2013-02-18 11:44:00	36			2013-02-18 11:46:00	34.5		2013-02-18 11:48:00	36.5			2013-02-18 11:51:00	33.5		2013-02-18 11:54:00	36.5			2013-02-20 12:10:00	32		2013-02-20 12:12:00	33.5			2013-02-20 12:15:00	33		2013-02-20 12:17:00	35
		2013-02-18 12:10:00	34.5		2013-02-18 12:05:00	35			2013-02-18 12:07:00	34.5		2013-02-18 11:51:00	36			2013-02-18 11:53:00	34		2013-02-18 11:54:00	36			2013-02-18 11:56:00	34.5		2013-02-18 11:58:00	36.5			2013-02-18 12:01:00	34		2013-02-18 12:04:00	36.5			2013-02-20 12:20:00	32.5		2013-02-20 12:22:00	34			2013-02-20 12:25:00	33.5		2013-02-20 12:27:00	35.5
		2013-02-18 12:20:00	35		2013-02-18 12:15:00	35.5			2013-02-18 12:17:00	34.5		2013-02-18 12:01:00	36			2013-02-18 12:03:00	34		2013-02-18 12:04:00	36			2013-02-18 12:06:00	35		2013-02-18 12:08:00	37			2013-02-18 12:11:00	34.5		2013-02-18 12:14:00	37			2013-02-20 12:30:00	32.5		2013-02-20 12:32:00	34			2013-02-20 12:35:00	33.5		2013-02-20 12:37:00	35.5
		2013-02-18 12:30:00	35		2013-02-18 12:25:00	35.5			2013-02-18 12:27:00	35		2013-02-18 12:11:00	36.5			2013-02-18 12:13:00	34.5		2013-02-18 12:14:00	36.5			2013-02-18 12:16:00	35.5		2013-02-18 12:18:00	37.5			2013-02-18 12:21:00	34.5		2013-02-18 12:24:00	37.5			2013-02-20 12:40:00	32.5		2013-02-20 12:42:00	34.5			2013-02-20 12:45:00	34		2013-02-20 12:47:00	36
		2013-02-18 12:40:00	35.5		2013-02-18 12:35:00	35.5			2013-02-18 12:37:00	35		2013-02-18 12:21:00	37			2013-02-18 12:23:00	34.5		2013-02-18 12:24:00	36.5			2013-02-18 12:26:00	35.5		2013-02-18 12:28:00	37.5			2013-02-18 12:31:00	35		2013-02-18 12:34:00	37.5			2013-02-20 12:50:00	33		2013-02-20 12:52:00	34.5			2013-02-20 12:55:00	34.5		2013-02-20 12:57:00	36
		2013-02-18 12:50:00	35.5		2013-02-18 12:45:00	36			2013-02-18 12:47:00	35.5		2013-02-18 12:31:00	37			2013-02-18 12:33:00	34.5		2013-02-18 12:34:00	37			2013-02-18 12:36:00	36		2013-02-18 12:38:00	38			2013-02-18 12:41:00	35.5		2013-02-18 12:44:00	38			2013-02-20 13:00:00	33		2013-02-20 13:02:00	35			2013-02-20 13:05:00	34.5		2013-02-20 13:07:00	36.5
		2013-02-18 13:00:00	36		2013-02-18 12:55:00	36			2013-02-18 12:57:00	35.5		2013-02-18 12:41:00	37.5			2013-02-18 12:43:00	35		2013-02-18 12:44:00	37			2013-02-18 12:46:00	36.5		2013-02-18 12:48:00	38.5			2013-02-18 12:51:00	36		2013-02-18 12:54:00	38.5			2013-02-20 13:10:00	33		2013-02-20 13:12:00	35			2013-02-20 13:15:00	35		2013-02-20 13:17:00	36.5
		2013-02-18 13:10:00	36.5		2013-02-18 13:05:00	36			2013-02-18 13:07:00	36		2013-02-18 12:51:00	38			2013-02-18 12:53:00	35.5		2013-02-18 12:54:00	37.5			2013-02-18 12:56:00	37		2013-02-18 12:58:00	39			2013-02-18 13:01:00	36		2013-02-18 13:04:00	39			2013-02-20 13:20:00	33.5		2013-02-20 13:22:00	35.5			2013-02-20 13:25:00	35		2013-02-20 13:27:00	37
		2013-02-18 13:20:00	36.5		2013-02-18 13:15:00	36.5			2013-02-18 13:17:00	36		2013-02-18 13:01:00	38.5			2013-02-18 13:03:00	35.5		2013-02-18 13:04:00	38			2013-02-18 13:06:00	37.5		2013-02-18 13:08:00	39			2013-02-18 13:11:00	36.5		2013-02-18 13:14:00	39			2013-02-20 13:30:00	33.5		2013-02-20 13:32:00	35.5			2013-02-20 13:35:00	35.5		2013-02-20 13:37:00	37.5
		2013-02-18 13:30:00	37		2013-02-18 13:25:00	36.5			2013-02-18 13:27:00	36.5		2013-02-18 13:11:00	38.5			2013-02-18 13:13:00	36		2013-02-18 13:14:00	38			2013-02-18 13:16:00	37.5		2013-02-18 13:18:00	39.5			2013-02-18 13:21:00	37		2013-02-18 13:24:00	39.5			2013-02-20 13:40:00	34		2013-02-20 13:42:00	36			2013-02-20 13:45:00	36		2013-02-20 13:47:00	37.5
		2013-02-18 13:40:00	37.5		2013-02-18 13:35:00	36.5			2013-02-18 13:37:00	36.5		2013-02-18 13:21:00	39			2013-02-18 13:23:00	36		2013-02-18 13:24:00	38.5			2013-02-18 13:26:00	38		2013-02-18 13:28:00	40			2013-02-18 13:31:00	37.5		2013-02-18 13:34:00	40			2013-02-20 13:50:00	34		2013-02-20 13:52:00	36.5			2013-02-20 13:55:00	36		2013-02-20 13:57:00	38
		2013-02-18 13:50:00	37.5		2013-02-18 13:45:00	37			2013-02-18 13:47:00	37		2013-02-18 13:31:00	39.5			2013-02-18 13:33:00	36.5		2013-02-18 13:34:00	38.5			2013-02-18 13:36:00	38.5		2013-02-18 13:38:00	40.5			2013-02-18 13:41:00	37.5		2013-02-18 13:44:00	40.5			2013-02-20 14:00:00	34.5		2013-02-20 14:02:00	36.5			2013-02-20 14:05:00	36.5		2013-02-20 14:07:00	38
		2013-02-18 14:00:00	38		2013-02-18 13:55:00	37			2013-02-18 13:57:00	37.5		2013-02-18 13:41:00	40			2013-02-18 13:43:00	36.5		2013-02-18 13:44:00	39			2013-02-18 13:46:00	39		2013-02-18 13:48:00	41			2013-02-18 13:51:00	38		2013-02-18 13:54:00	40.5			2013-02-20 14:10:00	34.5		2013-02-20 14:12:00	37			2013-02-20 14:15:00	37		2013-02-20 14:17:00	38.5
		2013-02-18 14:10:00	38.5		2013-02-18 14:05:00	37.5			2013-02-18 14:07:00	37.5		2013-02-18 13:51:00	40			2013-02-18 13:53:00	37		2013-02-18 13:54:00	39			2013-02-18 13:56:00	39.5		2013-02-18 13:58:00	41			2013-02-18 14:01:00	38.5		2013-02-18 14:04:00	41			2013-02-20 14:20:00	35		2013-02-20 14:22:00	37			2013-02-20 14:25:00	37		2013-02-20 14:27:00	39
		2013-02-18 14:20:00	38.5		2013-02-18 14:15:00	37.5			2013-02-18 14:17:00	38		2013-02-18 14:01:00	40.5			2013-02-18 14:03:00	37.5		2013-02-18 14:04:00	39.5			2013-02-18 14:06:00	39.5		2013-02-18 14:08:00	41.5			2013-02-18 14:11:00	39		2013-02-18 14:14:00	41.5			2013-02-20 14:30:00	35		2013-02-20 14:32:00	37.5			2013-02-20 14:35:00	37.5		2013-02-20 14:37:00	39
		2013-02-18 14:30:00	39		2013-02-18 14:25:00	38			2013-02-18 14:27:00	38.5		2013-02-18 14:11:00	41			2013-02-18 14:13:00	37.5		2013-02-18 14:14:00	40			2013-02-18 14:16:00	40		2013-02-18 14:18:00	42			2013-02-18 14:21:00	39		2013-02-18 14:24:00	41.5			2013-02-20 14:40:00	35.5		2013-02-20 14:42:00	38			2013-02-20 14:45:00	38		2013-02-20 14:47:00	39.5
		2013-02-18 14:40:00	39.5		2013-02-18 14:35:00	38			2013-02-18 14:37:00	38.5		2013-02-18 14:21:00	41.5			2013-02-18 14:23:00	38		2013-02-18 14:24:00	40			2013-02-18 14:26:00	40.5		2013-02-18 14:28:00	42.5			2013-02-18 14:31:00	39.5		2013-02-18 14:34:00	42			2013-02-20 14:50:00	35.5		2013-02-20 14:52:00	38			2013-02-20 14:55:00	38		2013-02-20 14:57:00	39.5
		2013-02-18 14:50:00	39.5		2013-02-18 14:45:00	38.5			2013-02-18 14:47:00	39		2013-02-18 14:31:00	41.5			2013-02-18 14:33:00	38		2013-02-18 14:34:00	40.5			2013-02-18 14:36:00	41		2013-02-18 14:38:00	42.5			2013-02-18 14:41:00	40		2013-02-18 14:44:00	42.5			2013-02-20 15:00:00	36		2013-02-20 15:02:00	38.5			2013-02-20 15:05:00	38.5		2013-02-20 15:07:00	40
		2013-02-18 15:00:00	40		2013-02-18 14:55:00	38.5			2013-02-18 14:57:00	39		2013-02-18 14:41:00	42			2013-02-18 14:43:00	38.5		2013-02-18 14:44:00	40.5			2013-02-18 14:46:00	41		2013-02-18 14:48:00	43			2013-02-18 14:51:00	40		2013-02-18 14:54:00	42.5			2013-02-20 15:10:00	36		2013-02-20 15:12:00	38.5			2013-02-20 15:15:00	39		2013-02-20 15:17:00	40
		2013-02-18 15:10:00	40.5		2013-02-18 15:05:00	39			2013-02-18 15:07:00	39.5		2013-02-18 14:51:00	42.5			2013-02-18 14:53:00	39		2013-02-18 14:54:00	41			2013-02-18 14:56:00	41.5		2013-02-18 14:58:00	43.5			2013-02-18 15:01:00	40.5		2013-02-18 15:04:00	43			2013-02-20 15:20:00	36.5		2013-02-20 15:22:00	39			2013-02-20 15:25:00	39		2013-02-20 15:27:00	40.5
		2013-02-18 15:20:00	40.5		2013-02-18 15:15:00	39			2013-02-18 15:17:00	40		2013-02-18 15:01:00	42.5			2013-02-18 15:03:00	39		2013-02-18 15:04:00	41.5			2013-02-18 15:06:00	42		2013-02-18 15:08:00	43.5			2013-02-18 15:11:00	41		2013-02-18 15:14:00	43.5			2013-02-20 15:30:00	36.5		2013-02-20 15:32:00	39			2013-02-20 15:35:00	39.5		2013-02-20 15:37:00	40.5
		2013-02-18 15:30:00	41		2013-02-18 15:25:00	39.5			2013-02-18 15:27:00	40		2013-02-18 15:11:00	43			2013-02-18 15:13:00	39.5		2013-02-18 15:14:00	41.5			2013-02-18 15:16:00	42.5		2013-02-18 15:18:00	44			2013-02-18 15:21:00	41		2013-02-18 15:24:00	43.5			2013-02-20 15:40:00	37		2013-02-20 15:42:00	39.5			2013-02-20 15:45:00	39.5		2013-02-20 15:47:00	41
		2013-02-18 15:40:00	41		2013-02-18 15:35:00	39.5			2013-02-18 15:37:00	40.5		2013-02-18 15:21:00	43.5			2013-02-18 15:23:00	39.5		2013-02-18 15:24:00	42			2013-02-18 15:26:00	42.5		2013-02-18 15:28:00	44.5			2013-02-18 15:31:00	41.5		2013-02-18 15:34:00	44			2013-02-20 15:50:00	37		2013-02-20 15:52:00	40			2013-02-20 15:55:00	40		2013-02-20 15:57:00	41
		2013-02-18 15:50:00	41.5		2013-02-18 15:45:00	40			2013-02-18 15:47:00	40.5		2013-02-18 15:31:00	43.5			2013-02-18 15:33:00	40		2013-02-18 15:34:00	42			2013-02-18 15:36:00	43		2013-02-18 15:38:00	44.5			2013-02-18 15:41:00	41.5		2013-02-18 15:44:00	44			2013-02-20 16:00:00	37		2013-02-20 16:02:00	40			2013-02-20 16:05:00	40		2013-02-20 16:07:00	41.5
		2013-02-18 16:00:00	41.5		2013-02-18 15:55:00	40			2013-02-18 15:57:00	41		2013-02-18 15:41:00	44			2013-02-18 15:43:00	40.5		2013-02-18 15:44:00	42.5			2013-02-18 15:46:00	43		2013-02-18 15:48:00	44.5			2013-02-18 15:51:00	42		2013-02-18 15:54:00	44.5			2013-02-20 16:10:00	37.5		2013-02-20 16:12:00	40.5			2013-02-20 16:15:00	40.5		2013-02-20 16:17:00	41.5
		2013-02-18 16:10:00	42		2013-02-18 16:05:00	40.5			2013-02-18 16:07:00	41		2013-02-18 15:51:00	44			2013-02-18 15:53:00	40.5		2013-02-18 15:54:00	42.5			2013-02-18 15:56:00	43.5		2013-02-18 15:58:00	45			2013-02-18 16:01:00	42		2013-02-18 16:04:00	44.5			2013-02-20 16:20:00	37.5		2013-02-20 16:22:00	40.5			2013-02-20 16:25:00	40.5		2013-02-20 16:27:00	42
		2013-02-18 16:20:00	42		2013-02-18 16:15:00	40.5			2013-02-18 16:17:00	41.5		2013-02-18 16:01:00	44.5			2013-02-18 16:03:00	41		2013-02-18 16:04:00	43			2013-02-18 16:06:00	43.5		2013-02-18 16:08:00	45			2013-02-18 16:11:00	42.5		2013-02-18 16:14:00	45			2013-02-20 16:30:00	38		2013-02-20 16:32:00	41			2013-02-20 16:35:00	41		2013-02-20 16:37:00	42
		2013-02-18 16:30:00	42.5		2013-02-18 16:25:00	41			2013-02-18 16:27:00	41.5		2013-02-18 16:11:00	44.5			2013-02-18 16:13:00	41		2013-02-18 16:14:00	43			2013-02-18 16:16:00	44		2013-02-18 16:18:00	45.5			2013-02-18 16:21:00	42.5		2013-02-18 16:24:00	45			2013-02-20 16:40:00	38		2013-02-20 16:42:00	41			2013-02-20 16:45:00	41		2013-02-20 16:47:00	42.5
		2013-02-18 16:40:00	42.5		2013-02-18 16:35:00	41			2013-02-18 16:37:00	42		2013-02-18 16:21:00	44.5			2013-02-18 16:23:00	41.5		2013-02-18 16:24:00	43			2013-02-18 16:26:00	44		2013-02-18 16:28:00	45.5			2013-02-18 16:31:00	43		2013-02-18 16:34:00	45			2013-02-20 16:50:00	38.5		2013-02-20 16:52:00	41.5			2013-02-20 16:55:00	41.5		2013-02-20 16:57:00	42.5
		2013-02-18 16:50:00	42.5		2013-02-18 16:45:00	41			2013-02-18 16:47:00	42		2013-02-18 16:31:00	45			2013-02-18 16:33:00	41.5		2013-02-18 16:34:00	43.5			2013-02-18 16:36:00	44		2013-02-18 16:38:00	45.5			2013-02-18 16:41:00	43		2013-02-18 16:44:00	45			2013-02-20 17:00:00	38.5		2013-02-20 17:02:00	41.5			2013-02-20 17:05:00	41.5		2013-02-20 17:07:00	42.5
		2013-02-18 17:00:00	43		2013-02-18 16:55:00	41.5			2013-02-18 16:57:00	42		2013-02-18 16:41:00	45			2013-02-18 16:43:00	41.5		2013-02-18 16:44:00	43.5			2013-02-18 16:46:00	44.5		2013-02-18 16:48:00	45.5			2013-02-18 16:51:00	43		2013-02-18 16:54:00	45.5			2013-02-20 17:10:00	38.5		2013-02-20 17:12:00	41.5			2013-02-20 17:15:00	41.5		2013-02-20 17:17:00	43
		2013-02-18 17:10:00	43		2013-02-18 17:05:00	41.5			2013-02-18 17:07:00	42.5		2013-02-18 16:51:00	45			2013-02-18 16:53:00	42		2013-02-18 16:54:00	43.5			2013-02-18 16:56:00	44.5		2013-02-18 16:58:00	46			2013-02-18 17:01:00	43		2013-02-18 17:04:00	45.5			2013-02-20 17:20:00	39		2013-02-20 17:22:00	42			2013-02-20 17:25:00	42		2013-02-20 17:27:00	43
		2013-02-18 17:20:00	43		2013-02-18 17:15:00	41.5			2013-02-18 17:17:00	42.5		2013-02-18 17:01:00	45			2013-02-18 17:03:00	42		2013-02-18 17:04:00	44			2013-02-18 17:06:00	44.5		2013-02-18 17:08:00	46			2013-02-18 17:11:00	43		2013-02-18 17:14:00	45.5			2013-02-20 17:30:00	39		2013-02-20 17:32:00	42			2013-02-20 17:35:00	42		2013-02-20 17:37:00	43
		2013-02-18 17:30:00	43		2013-02-18 17:25:00	42			2013-02-18 17:27:00	42.5		2013-02-18 17:11:00	45.5			2013-02-18 17:13:00	42		2013-02-18 17:14:00	44			2013-02-18 17:16:00	44.5		2013-02-18 17:18:00	46			2013-02-18 17:21:00	43		2013-02-18 17:24:00	45.5			2013-02-20 17:40:00	39		2013-02-20 17:42:00	42			2013-02-20 17:45:00	42		2013-02-20 17:47:00	43
		2013-02-18 17:40:00	43		2013-02-18 17:35:00	42			2013-02-18 17:37:00	42.5		2013-02-18 17:21:00	45.5			2013-02-18 17:23:00	42.5		2013-02-18 17:24:00	44			2013-02-18 17:26:00	44.5		2013-02-18 17:28:00	46			2013-02-18 17:31:00	43		2013-02-18 17:34:00	45.5			2013-02-20 17:50:00	39.5						2013-02-20 17:55:00	42.5
		2013-02-18 17:50:00	43.5		2013-02-18 17:45:00	42			2013-02-18 17:47:00	42.5		2013-02-18 17:31:00	45.5			2013-02-18 17:33:00	42.5		2013-02-18 17:34:00	44			2013-02-18 17:36:00	44.5		2013-02-18 17:38:00	46			2013-02-18 17:41:00	43.5		2013-02-18 17:44:00	45.5
		2013-02-18 18:00:00	43.5		2013-02-18 17:55:00	42			2013-02-18 17:57:00	43		2013-02-18 17:41:00	45.5			2013-02-18 17:43:00	42.5		2013-02-18 17:44:00	44			2013-02-18 17:46:00	44.5		2013-02-18 17:48:00	45.5			2013-02-18 17:51:00	43.5		2013-02-18 17:54:00	45.5
		2013-02-18 18:10:00	43.5		2013-02-18 18:05:00	42			2013-02-18 18:07:00	43		2013-02-18 17:51:00	45.5			2013-02-18 17:53:00	42.5		2013-02-18 17:54:00	44			2013-02-18 17:56:00	44.5		2013-02-18 17:58:00	45.5			2013-02-18 18:01:00	43		2013-02-18 18:04:00	45.5
					2013-02-18 18:15:00	42.5			2013-02-18 18:17:00	43		2013-02-18 18:01:00	45.5			2013-02-18 18:03:00	42.5		2013-02-18 18:04:00	44			2013-02-18 18:06:00	44.5		2013-02-18 18:08:00	45.5			2013-02-18 18:11:00	43		2013-02-18 18:14:00	45.5
												2013-02-18 18:11:00	45.5			2013-02-18 18:13:00	42.5		2013-02-18 18:14:00	44			2013-02-18 18:16:00	44.5		2013-02-18 18:18:00	45.5			2013-02-18 18:21:00	43		2013-02-18 18:24:00	45.5
												2013-02-18 18:21:00	45.5			2013-02-18 18:23:00	42.5		2013-02-18 18:24:00	44.5
[truncated: 78 more columns]

## Sheet: soil temp averages
surface											15cm
location	number	average	st dev	average day (7:30-19:30)	st dev day	minimum	maximum	range			location	number	average	st dev	average day (7:30-19:30)	st dev day	minimum	maximum	range
Circle	1	39.2981	9.57109	45.2118		27.5	56	28.5			Circle	1	38.1194		38.4167		32.5	43.5	11
Circle	2	39.5422	11.3434	47.0542		26.5	60	33.5			Circle	2	37.7821		37.9235		33	43	10
Circle	3	40.1835	10.0222	46.3081		28	57.5	29.5			Circle	3	37.8291		38.0575		33	42.5	9.5
Circle	5	39.3025	9.5217	44.9477		28	55.5	27.5			Circle	5	38.0924		39.0174		32	44.5	12.5
Circle	6	39.4713	9.31418	45.1512		28	56	28			Circle	6	37.3662		38.1802		31.5	43.5	12
Circle	10	36.6053	15.2217	46.8765		19	63	44			Circle	10	36.2961		35.7346		31.5	44	12.5
Circle	16	37.2599	11.7694	44.8765		22	56.5	34.5			Circle	16	36.7007		36.7625		30.5	44	13.5
Circle	17	37.7252	11.0066	44.6875		23	55.5	32.5			Circle	17	36.4603		35.9688		31	43.5	12.5
Circle	18	36.6093	11.7263	44.3375		21.5	56	34.5			Circle	18	36.0563		35.9747		30.5	43.5	13
Circle	19	38.5728	11.1765	45.7563		24.5	57.5	33			Circle	19	36.1623		36.2687		30.5	44.5	14
Circle	20	36.4896	9.46201	42.4041		24	51.5	27.5			Circle	20	36.7188		37.2466		29.5	45	15.5
Circle	41	36.3681	12.0549	44.7877		21.5	56.5	35			Circle	41	36.3299		36.9306		29	45	16
Circle	43	36.9306	10.8203	44.0548		23	54.5	31.5			Circle	43	36.5312		37.4315		28.5	45.5	17
Circle	45	37.1111	10.4129	43.9589		24	54.5	30.5			Circle	45	37.1389		37.2014		31.5	44	12.5
Circle	46	36.5833	12.1601	45.1096		21.5	57	35.5			Circle	46	35.8576		35.089		31	42	11
Circle	56	36.5541	11.4018	44.1039		22	56.5	34.5			Circle	56	36.5676		35.987		31	44	13
Circle	57	37.1049	11.8693	45.1875		22.5	57.5	35			Circle	57	37		37.6479		29.5	45.5	16
Circle	58	37.3345	11.4289	45.1338		23.5	57	33.5			Circle	58	36.5915		36.0634		31	43.5	12.5
Circle	59	36.9754	10.3688	43.3521		24	55	31			Circle	59	36.9085		36.1071		31.5	44	12.5
Circle	61	37.2958	13.4362	47.3803		21.5	60.5	39			Circle	61	36.257		35.3521		31.5	42.5	11
Matrix	1	40.3494	9.33782	45.8176		29	57.5	28.5			Matrix	1	38.6154		38.3036		34.5	42.5	8
Matrix	2	40.2753	9.79431	46.1667		28.5	57.5	29			Matrix	2	39.5949		40.3966		34	45.5	11.5
Matrix	3	41.2658	10.5109	47.8011		29	60	31			Matrix	3	39.4304		39.7644		34.5	44.5	10
Matrix	5	41.2452	9.8915	47.2209		29.5	59	29.5			Matrix	5	39.6433		40.5349		34	46	12
Matrix	6	41.6433	10.4319	48.2965		29	60	31			Matrix	6	39.6019		40.4186		34	45.5	11.5
Matrix	10	38.2401	11.635	45.6667		23.5	57.5	34			Matrix	10	37.6987		37.5		32	47	15
Matrix	16	38.8212	9.26289	43.9125		26.5	54.5	28			Matrix	16	38.4702		38.3937		33	45.5	12.5
Matrix	17	38.6424	12.7735	47.4562		23	60.5	37.5			Matrix	17	37.851		37.5438		33.5	43	9.5
Matrix	18	39.404	15.739	50.4375		21	68	47			Matrix	18	38.8874		39.0187		33	47.5	14.5
Matrix	19	38.1788	4.68093	39.0063		31.5	46.5	15			Matrix	19	38.5728		45.7563		24.5	57.5	33
Matrix	20	38.7708	11.0392	46.4589		25	57	32			Matrix	20	38.7708		46.4589		25	57	32
Matrix	41	38.7986	11.7405	46.5068		24.5	59	34.5			Matrix	41	39.066		38.2877		33.5	46	12.5
Matrix	43	38.3924	16.3655	51.1918		20	67	47			Matrix	43	38.2326		38.6164		31.5	46	14.5
Matrix	45	37.9452	16.2224	50.2267		19.5	67	47.5			Matrix	45	38.3459		38.0533		32.5	46	13.5
Matrix	46	39.0486	11.7239	47.1575		25	60.5	35.5			Matrix	46	38.5104		38.1233		34	44	10
Matrix	56	38.1783	11.4228	45.8472		24	58	34			Matrix	56	37.8239		37.0423		32.5	44	11.5
Matrix	57	37.2958	13.3971	47.3028		21.5	62	40.5			Matrix	57	38.0246		37.9366		32	45.5	13.5
Matrix	58	39.0352	13.3038	48.9648		23	62.5	39.5			Matrix	58	37.8803		37.2746		33	44.5	11.5
Matrix	59	37.8134	11.2882	45.3028		24	57.5	33.5			Matrix	59	38.0634		37.4859		32.5	44.5	12
Matrix	61	38.4577	11.5633	46.1972		24.5	58.5	34			Matrix	61	38.6408		38.4085		32.5	45.5	13
	total	average	st dev	average day (7:30-19:30)	st dev day	minimum	maximum	range				total	average	st dev	average day (7:30-19:30)	st dev day	minimum	maximum	range
	circle	37.6659	1.23665	45.034	1.22762	23.775	56.7	32.925				circle	36.8383	0.681004	36.8681	1.10454	31	43.875	12.875
	matrix	39.0901	1.23292	46.8469	2.60141	25.075	59.5	34.425				matrix	38.5862	0.625619	39.2659	2.56389	32.3	46.375	14.075
							2.41922											0.958
							4.7156											3.91312
	surface	median	1st quartile	3rd quartile	interquartile
	circle
	matrix
	15cm
